# Supplementary material for: Differential contribution of nitrifying prokaryotes to groundwater nitrification
Source: ISME J. 2023 Jul 8;17(10):1601–11. doi: 10.1038/s41396-023-01471-4 (PMC10504367; doi:10.1038/s41396-023-01471-4)
Supplement: Supplementary file 2 — Dataset S1 [file 41396_2023_1471_MOESM2_ESM.xlsx]

## Sheet: groundwater_rates
Sample	Well	Date	Replicate	14NH4+ In situ [µM]	15NH4+ Addition [µM]	Labeled Fraction NH4+ [nM]	Incubation [h]	15N total	Rate nM		Linear regression analysis		std error median	t.crit	LOD							mean	sd
13-t0-1	H13	Oct_2019	replicate_1	2.17188	50	0.958371	0	0.195225	9.02025	34.4612	n	4	0.51677	4.30265	2.22348							5.19116	3.55484
13-t2-1	H13	Oct_2019	replicate_1				21	10.1833	0.474325	24.6934	r	0.997246
13-t4-1	H13	Oct_2019	replicate_1				44	17.6495	24.9048	32.4445	sx	39.4916	Median all df=2	0.49752	2.14066
13-t6-1	H13	Oct_2019	replicate_1				92	34.0275	9056.55	50.085	sy	14.2641
									15201.6	84.0688	b	0.360198	Median control df=2	0.600103	2.58203
											sy-x	1.29558
											sb	0.0189408
											t	19.017
											df	2
											p-value	0.00275371
											alpha	0.05
											sig	yes
13-t0-2	H13	Oct_2019	replicate_2	1.39073	50	0.972938	0	-1.93058	4.55739	-26.2079	n	4
13-t2-2	H13	Oct_2019	replicate_2				21	2.70942	0.559214	29.1127	r	0.985275
13-t4-2	H13	Oct_2019	replicate_2				44	8.89026	23.9465	38.251	sx	39.4916
13-t6-2	H13	Oct_2019	replicate_2				92	15.0873	1638.33	49.3351	sy	7.4052
									3939.45	118.629	b	0.184752
											sy-x	1.55066
											sb	0.02267
											t	8.14963
											df	2
											p-value	0.0147248
											alpha	0.05
											sig	yes
13-t0-3	H13	Oct_2019	replicate_3	1.16754	50	0.977182	0	-0.941604	1.99582	30.9124	n	4
13-t2-3	H13	Oct_2019	replicate_3				21	3.88166	1.02688	53.4593	r	0.808598
13-t4-3	H13	Oct_2019	replicate_3				44	7.69555	16.0584	70.2399	sx	39.4916
13-t6-3	H13	Oct_2019	replicate_3				92	7.15701	92.7776	49.1208	sy	3.96879
									758.82	401.755	b	0.0812618
											sy-x	2.85988
											sb	0.0418103
											t	1.94359
											df	2
											p-value	0.191402
											alpha	0.05
											sig	no
13-t0-4	H13	Oct_2019	control	0.386394	50	0.992331	0	2.79762	-1.41831	46.5034	n	4
13-t2-4	H13	Oct_2019	control				21	-0.686494	0.419417	21.8349	r	-0.922572
13-t4-4	H13	Oct_2019	control				44	-0.296347	20.5852	28.6887	sx	39.4916
13-t6-4	H13	Oct_2019	control				92	-3.33064	276.571	48.3709	sy	2.51028
									389.153	68.0609	b	-0.0586432
											sy-x	1.1862
											sb	0.0173417
											t	-3.38163
											df	2
											p-value	0.0774276
											alpha	0.05
											sig	no
41-t0-1	H41	Oct_2019	replicate_1	13.3312	50	0.789501	0	2.66716	101.503	-905.398	n	4	16.9234	4.30265	72.8154							93.7248	8.65554
41-t2-1	H41	Oct_2019	replicate_1				28	43.4447	22.0417	1142.88	r	0.955938
41-t4-1 om	H41	Oct_2019	replicate_1				49	90.9969	27.7791	1399.26	sx	36.6515
41-t7-1 om	H41	Oct_2019	replicate_1				87	291.359	644.656	60.7979	sy	128.022
									1.36586e+06	128816	b	3.33904
											sy-x	46.0299
											sb	0.725082
											t	4.60505
											df	2
											p-value	0.0440621
											alpha	0.05
											sig	yes
41-t0-2	H41	Oct_2019	replicate_2	12.8848	50	0.795105	0	-1.4628	95.2705	-816.37	n	4
41-t2-2	H41	Oct_2019	replicate_2				28	44.3082	16.9234	877.489	r	0.969865
41-t4-2 om	H41	Oct_2019	replicate_2				49	95.4662	28.3929	1074.33	sx	36.6515
41-t7-2	H41	Oct_2019	replicate_2				87	271.13	956.599	60.3694	sy	119.276
									1.21181e+06	76475.5	b	3.15625
											sy-x	35.592
											sb	0.560661
											t	5.62952
											df	2
											p-value	0.0301351
											alpha	0.05
											sig	yes
41-t0-3	H41	Oct_2019	replicate_3	14.6703	50	0.773153	0	1.23656	84.4005	-562.723	n	4
41-t2-3	H41	Oct_2019	replicate_3				28	41.571	12.2331	634.296	r	0.979632
41-t4-3	H41	Oct_2019	replicate_3				49	96.2773	29.7901	776.585	sx	36.6515
41-t7-3	H41	Oct_2019	replicate_3				87	234.309	1477.62	62.0835	sy	101.725
									924804	38856.4	b	2.71894
											sy-x	25.0175
											sb	0.394086
											t	6.89936
											df	2
											p-value	0.0203683
											alpha	0.05
											sig	yes
41-t0-4	H41	Oct_2019	control	16.2326	50	0.754916	0	-2.18752	0.158214	-75.8333	n	4
41-t2-4	H41	Oct_2019	control				28	-0.43759	1.39481	72.3219	r	0.0799508
41-t4-4	H41	Oct_2019	control				49	-5.40208	0.203216	88.5457	sx	36.6515
41-t7-4	H41	Oct_2019	control				87	-0.697931	0.409048	63.5833	sy	2.2814
									3.17309	493.233	b	0.0049766
											sy-x	2.78519
											sb	0.0438735
											t	0.113431
											df	2
											p-value	0.920049
											alpha	0.05
											sig	no
51-t0-1	H51	Oct_2019	replicate_1	6.07762	50	0.891621	0	-0.225798	3.10335	-34.134	n	4	0.480788	4.30265	2.06867							2.86857	0.270752
51-t2-1	H51	Oct_2019	replicate_1				28	0.0403435	0.684037	35.4678	r	0.954692
51-t4-1	H51	Oct_2019	replicate_1				49	4.97551	24.5334	43.4242	sx	36.6515
51-t7-1	H51	Oct_2019	replicate_1				87	9.04545	554.031	53.8345	sy	4.42618
									1441.9	140.108	b	0.115292
											sy-x	1.61325
											sb	0.0254126
											t	4.53682
											df	2
											p-value	0.045308
											alpha	0.05
											sig	yes
51-t0-2	H51	Oct_2019	replicate_2	4.51532	50	0.917173	0	-0.275343	2.92996	-32.1049	n	4
51-t2-2	H51	Oct_2019	replicate_2				28	0.830445	0.480788	24.9292	r	0.974114
51-t4-2	H51	Oct_2019	replicate_2				49	3.75448	24.8302	30.5215	sx	36.6515
51-t7-2	H51	Oct_2019	replicate_2				87	9.14587	971.797	52.3347	sy	4.21293
									1322.11	71.2005	b	0.11197
											sy-x	1.1664
											sb	0.0183736
											t	6.09408
											df	2
											p-value	0.0258858
											alpha	0.05
											sig	yes
51-t0-3	H51	Oct_2019	replicate_3	4.29214	50	0.920944	0	-0.0746037	2.57239	-17.5067	n	4
51-t2-3	H51	Oct_2019	replicate_3				28	1.27071	0.309884	16.0677	r	0.985797
51-t4-3	H51	Oct_2019	replicate_3				49	4.07308	25.3252	19.6721	sx	36.6515
51-t7-3	H51	Oct_2019	replicate_3				87	8.23207	1795.79	52.1205	sy	3.66998
									1023.3	29.6998	b	0.0987095
											sy-x	0.754871
											sb	0.0118911
											t	8.30115
											df	2
											p-value	0.0142034
											alpha	0.05
											sig	yes
51-t0-4	H51	Oct_2019	control	4.62692	50	0.9153	0	0.576917	0.402327	21.5938	n	4
51-t2-4	H51	Oct_2019	control				28	1.14494	0.253281	13.1328	r	0.746885
51-t4-4	H51	Oct_2019	control				49	2.30802	14.627	16.0788	sx	36.6515
51-t7-4	H51	Oct_2019	control				87	1.78063	66.161	52.4418	sy	0.752956
									24.878	19.7193	b	0.0153437
											sy-x	0.613206
											sb	0.00965949
											t	1.58846
											df	2
											p-value	0.253115
											alpha	0.05
											sig	no
14-t0-1	H14	Oct_2019	replicate_1	0.497986	50	0.990138	0	0.325763	0.659743	-7.25143	n	4
14-t2-1	H14	Oct_2019	replicate_1				21	0.639762	0.508475	26.4712	r	0.676045
14-t4-1	H14	Oct_2019	replicate_1				44	-0.842699	11.0781	34.7804	sx	39.4916
14-t6-1	H14	Oct_2019	replicate_1				92	2.95378	40.8061	48.4781	sy	1.58997
									84.0163	99.8123	b	0.0272182
											sy-x	1.43489
											sb	0.0209775
											t	1.29749
											df	2
											p-value	0.323955
											alpha	0.05
											sig	no
14-t0-2	H14	Oct_2019	replicate_2	1.05595	50	0.979318	0	0.0413143	0.171712	17.7798	n	4
14-t2-2	H14	Oct_2019	replicate_2				21	1.08329	0.338853	17.6407	r	0.337321
14-t4-2	H14	Oct_2019	replicate_2				44	2.03358	2.78853	23.178	sx	39.4916
14-t6-2	H14	Oct_2019	replicate_2				92	0.84388	6.29312	49.0137	sy	0.820301
									5.62915	43.8424	b	0.00700668
											sy-x	0.945776
											sb	0.0138268
											t	0.506745
											df	2
											p-value	0.662679
											alpha	0.05
											sig	no
14-t0-3	H14	Oct_2019	replicate_3	0.944357	50	0.981463	0	0.851406	-0.265034	23.6649	n	4
14-t2-3	H14	Oct_2019	replicate_3				21	1.67779	0.388734	20.2375	r	-0.434265
14-t4-3	H14	Oct_2019	replicate_3				44	-0.673037	4.61155	26.59	sx	39.4916
14-t6-3	H14	Oct_2019	replicate_3				92	0.313257	11.3667	48.9066	sy	0.985629
									13.4399	57.8266	b	-0.0108384
											sy-x	1.08738
											sb	0.015897
											t	-0.681787
											df	2
											p-value	0.565735
											alpha	0.05
											sig	no
14-t0-4	H14	Oct_2019	control	0.497986	50	0.990138	0	-0.381702	-0.108805	-9.63673	n	4
14-t2-4	H14	Oct_2019	control				21	-0.646033	0.0646767	3.36707	r	-0.76546
14-t4-4	H14	Oct_2019	control				44	-0.397409	14.2023	4.42397	sx	39.4916
14-t6-4	H14	Oct_2019	control				92	-0.869882	68.5984	48.4781	sy	0.231587
									2.28512	1.61488	b	-0.00448882
											sy-x	0.182514
											sb	0.00266829
											t	-1.68228
											df	2
											p-value	0.23454
											alpha	0.05
											sig	no
32-t0-1	H32	Oct_2019	replicate_1	3.06462	50	0.942247	0	6.3896	-2.46081	20.7856	n	4
32-t2-1	H32	Oct_2019	replicate_1				28	-6.73393	2.83866	146.522	r	-0.522612
32-t4-1	H32	Oct_2019	replicate_1				48	-8.92527	6.95674	179.864	sx	36.5821
32-t7-1	H32	Oct_2019	replicate_1				87	-3.21399	19.1415	50.942	sy	6.76271
									954.485	2540.21	b	-0.0966122
											sy-x	7.0615
											sb	0.111447
											t	-0.866891
											df	2
											p-value	0.477388
											alpha	0.05
											sig	no
32-t0-2	H32	Oct_2019	replicate_2	3.06462	50	0.942247	0	-6.9236	-0.0716179	-165.235	n	4
32-t2-2	H32	Oct_2019	replicate_2				28	-6.8225	0.454615	23.4656	r	-0.110709
32-t4-2	H32	Oct_2019	replicate_2				48	-5.26038	0.312188	28.8053	sx	36.5821
32-t7-2	H32	Oct_2019	replicate_2				87	-7.40053	0.632123	50.942	sy	0.929093
									0.808454	65.1523	b	-0.00281174
											sy-x	1.13091
											sb	0.0178483
											t	-0.157535
											df	2
											p-value	0.889291
											alpha	0.05
											sig	no
32-t0-3	H32	Oct_2019	replicate_3	3.62258	50	0.932443	0	0.453818	5.5187	631.404	n	4
32-t2-3	H32	Oct_2019	replicate_3				28	-1.76024	34.321	1771.53	r	0.112973
32-t4-3	H32	Oct_2019	replicate_3				48	137.39	0.3285	2174.65	sx	36.5821
32-t7-3	H32	Oct_2019	replicate_3				87	-3.01021	0.665493	51.4777	sy	69.4294
									4750.55	367468	b	0.214411
											sy-x	84.489
											sb	1.33343
											t	0.160797
											df	2
											p-value	0.887027
											alpha	0.05
											sig	no
32-t0-4	H32	Oct_2019	control	2.84143	50	0.946227	0	-4.17873	1.96351	-120.176	n	4
32-t2-4	H32	Oct_2019	control				28	-1.20639	1.09867	56.7094	r	0.78418
32-t4-4	H32	Oct_2019	control				48	-4.33367	15.5972	69.6141	sx	36.5821
32-t7-4	H32	Oct_2019	control				87	3.38488	81.0116	50.7278	sy	3.61136
									610.252	382.127	b	0.0774136
											sy-x	2.74461
											sb	0.0433163
											t	1.78717
											df	2
											p-value	0.21582
											alpha	0.05
											sig	no
52-t0-1	H52	Oct_2019	replicate_1	27.1686	50	0.647932	0	-1.2671	55.6398	-644.703	n	4	13.2846	4.30265	57.159							58.4988	4.04323
52-t2-1	H52	Oct_2019	replicate_1				28	0.673342	12.3273	639.18	r	0.954255
52-t4-1	H52	Oct_2019	replicate_1				49	56.4842	33.7296	782.566	sx	36.6515
52-t7-1	H52	Oct_2019	replicate_1				87	120.836	754.599	74.0819	sy	57.694
									336817	33066.6	b	1.50212
											sy-x	21.127
											sb	0.332802
											t	4.51354
											df	2
											p-value	0.045745
											alpha	0.05
											sig	yes
52-t0-2	H52	Oct_2019	replicate_2	27.9498	50	0.641438	0	0.241382	61.3578	-713.759	n	4
52-t2-2	H52	Oct_2019	replicate_2				28	1.11163	14.2419	738.451	r	0.950121
52-t4-2	H52	Oct_2019	replicate_2				49	56.998	33.7764	904.106	sx	36.6515
52-t7-2	H52	Oct_2019	replicate_2				87	134.285	694.484	74.8318	sy	63.2596
									405498	43693	b	1.63989
											sy-x	24.1637
											sb	0.380637
											t	4.30827
											df	2
											p-value	0.0498793
											alpha	0.05
											sig	yes
52-t0-3	H52	Oct_2019	replicate_3	23.0397	50	0.684559	0	0.569109	-1.6122	240.139	n	4
52-t2-3	H52	Oct_2019	replicate_3				28	16.9852	5.3028	274.954	r	-0.210178
52-t4-3	H52	Oct_2019	replicate_3				49	1.23916	1.54873	336.634	sx	36.6515
52-t7-3	H52	Oct_2019	replicate_3				87	1.0632	3.24062	70.1181	sy	8.01905
									298.774	6464.66	b	-0.0459853
											sy-x	9.60191
											sb	0.151253
											t	-0.304028
											df	2
											p-value	0.789822
											alpha	0.05
											sig	no
52-t0-4	H52	Oct_2019	control	27.615	50	0.644205	0	0.361857	-2.36293	236.329	n	4
52-t2-4	H52	Oct_2019	control				28	16.8562	6.10778	316.693	r	-0.263865
52-t4-4	H52	Oct_2019	control				49	-2.14907	2.59388	387.736	sx	36.6515
52-t7-4	H52	Oct_2019	control				87	-0.0966556	5.57599	74.5104	sy	8.80997
									603.977	8070.78	b	-0.0634256
											sy-x	10.4076
											sb	0.163944
											t	-0.386872
											df	2
											p-value	0.736135
											alpha	0.05
											sig	no
42-1-t0	H42	Feb_2020	replicate_1	14.4596	50	0.775679	0	-0.306721	6.17096	-55.9347	n	4	0.572144	4.30265	2.46174							6.38525	0.55861
42-1-t2	H42	Feb_2020	replicate_1				24	2.18731	0.572144	37.6052	r	0.991513
42-1-t3	H42	Feb_2020	replicate_1				48	6.31918	30.4177	51.3784	sx	51.8459
42-1-t5	H42	Feb_2020	replicate_1				120	22.8625	3599.34	61.8812	sy	10.4289
									9924.92	170.633	b	0.199445
											sy-x	1.66055
											sb	0.0184917
											t	10.7857
											df	2
											p-value	0.00848691
											alpha	0.05
											sig	yes
42-2-t0	H42	Feb_2020	replicate_2	14.347	50	0.777037	0	0.0909353	5.9655	-38.5293	n	4
42-2-t2	H42	Feb_2020	replicate_2				24	1.91928	0.49752	32.7003	r	0.993116
42-2-t3	H42	Feb_2020	replicate_2				48	7.75101	30.4628	44.6772	sx	51.8459
42-2-t5	H42	Feb_2020	replicate_2				120	22.3323	4440.61	61.7731	sy	10.0831
									9291.28	129.25	b	0.193142
											sy-x	1.44649
											sb	0.016108
											t	11.9905
											df	2
											p-value	0.00688373
											alpha	0.05
											sig	yes
42-3-t0	H42	Feb_2020	replicate_3	14.7976	50	0.771634	0	0.928195	7.01927	-10.6004	n	4
42-3-t2	H42	Feb_2020	replicate_3				24	1.56143	1.11352	73.1879	r	0.975746
42-3-t3	H42	Feb_2020	replicate_3				48	13.0622	29.6124	99.9938	sx	51.8459
42-3-t5	H42	Feb_2020	replicate_3				120	26.4154	1235.92	62.2057	sy	11.9914
									12774.2	642.948	b	0.225679
											sy-x	3.21494
											sb	0.0358012
											t	6.30368
											df	2
											p-value	0.024254
											alpha	0.05
											sig	yes
43-1-t0	H43	Feb_2020	replicate_1	10.0664	50	0.832412	0	-1.01477	3.53991	-35.0139	n	4	0.329532	4.30265	1.41786							3.04388	0.430223
43-1-t2	H43	Feb_2020	replicate_1				24	2.19807	0.253811	16.6822	r	0.994898
43-1-t3	H43	Feb_2020	replicate_1				48	3.72505	28.5384	22.7922	sx	51.8459
43-1-t5	H43	Feb_2020	replicate_1				120	13.8073	5608.34	57.6637	sy	6.39816
									3504.78	36.0354	b	0.122778
											sy-x	0.790521
											sb	0.00880315
											t	13.947
											df	2
											p-value	0.00510159
											alpha	0.05
											sig	yes
43-2-t0	H43	Feb_2020	replicate_2	10.517	50	0.826214	0	0.177052	2.8195	-18.1082	n	4
43-2-t2	H43	Feb_2020	replicate_2				24	1.51953	0.329532	21.659	r	0.986614
43-2-t3	H43	Feb_2020	replicate_2				48	2.95037	28.2757	29.5919	sx	51.8459
43-2-t5	H43	Feb_2020	replicate_2				120	11.4956	2126.52	58.0963	sy	5.1006
									2206.87	60.2916	b	0.0970631
											sy-x	1.01872
											sb	0.0113443
											t	8.55609
											df	2
											p-value	0.0133863
											alpha	0.05
											sig	yes
43-3-t0	H43	Feb_2020	replicate_3	10.2917	50	0.829302	0	-0.874332	2.77222	-25.9633	n	4
43-3-t2	H43	Feb_2020	replicate_3				24	-0.211481	0.61746	40.5836	r	0.953802
43-3-t3	H43	Feb_2020	replicate_3				48	5.814	26.3278	55.4478	sx	51.8459
43-3-t5	H43	Feb_2020	replicate_3				120	10.0753	583.361	57.88	sy	5.20698
									2141.45	212.471	b	0.0957921
											sy-x	1.91596
											sb	0.0213359
											t	4.48972
											df	2
											p-value	0.0461984
											alpha	0.05
											sig	yes
14-0-1	H14	Sep_2018	replicate_1	0	50	1	0	-1.23747	1.50495	-33.3757	n	4	0.146333	4.30265	0.62962							1.02044	0.6852
14-2-1	H14	Sep_2018	replicate_1				22	-0.627634	0.169963	10.6904	r	0.987484
14-4-1	H14	Sep_2018	replicate_1				46	2.06947	23.403	14.6728	sx	49.8423
14-9-1	H14	Sep_2018	replicate_1				115	5.70823	1881.68	48	sy	3.16503
									703.311	17.9409	b	0.0627061
											sy-x	0.611366
											sb	0.00708179
											t	8.85456
											df	2
											p-value	0.0125156
											alpha	0.05
											sig	yes
14-0-2	H14	Sep_2018	replicate_2	0	50	1	0	-0.53079	0.535928	-5.29624	n	4
14-2-2	H14	Sep_2018	replicate_2				22	0.281512	0.122703	7.71788	r	0.951372
14-4-2	H14	Sep_2018	replicate_2				46	1.30865	21.7226	10.5929	sx	49.8423
14-9-2	H14	Sep_2018	replicate_2				115	2.14437	457.838	48	sy	1.16988
									89.1904	9.35077	b	0.0223303
											sy-x	0.44137
											sb	0.00511263
											t	4.36768
											df	2
											p-value	0.0486283
											alpha	0.05
											sig	yes
14-0-3	H14	Sep_2018	replicate_3	0	50	1	0	-1.01116	0.269044	-10.9642	n	4
14-2-3	H14	Sep_2018	replicate_3				22	0.131774	0.164626	10.3548	r	0.756183
14-4-3	H14	Sep_2018	replicate_3				46	0.521755	13.7235	14.2121	sx	49.8423
14-9-3	H14	Sep_2018	replicate_3				115	0.581736	64.1004	48	sy	0.738896
									22.4777	16.8319	b	0.0112102
											sy-x	0.592169
											sb	0.00685943
											t	1.63427
											df	2
											p-value	0.243817
											alpha	0.05
											sig	no
14-0-4	H14	Sep_2018	control	0	50	1	0	0.27713	-0.324294	8.56415	n	4
14-2-4	H14	Sep_2018	control				22	-0.132261	0.0902377	5.67584	r	-0.930542
14-4-4	H14	Sep_2018	control				46	0.12668	20.7818	7.79016	sx	49.8423
14-9-4	H14	Sep_2018	control				115	-1.31693	309.966	48	sy	0.723752
									32.6576	5.05721	b	-0.0135123
											sy-x	0.32459
											sb	0.0037599
											t	-3.59378
											df	2
											p-value	0.0694577
											alpha	0.05
											sig	no
31-0-1	H31	Sep_2018	replicate_1	5.875	50	0.894855	0	0	2.39027	-29.4776	n	4	0.34347	4.30265	1.47783							1.68283	0.642884
	H31	Sep_2018	replicate_1				37	0.750984	0.448107	30.8015	r	0.966605
	H31	Sep_2018	replicate_1				69	4.72788	25.0586	37.2462	sx	47.9887
	H31	Sep_2018	replicate_1				113	9.64265	763.113	53.64	sy	4.42465
									1471.75	103.451	b	0.0891227
											sy-x	1.38875
											sb	0.016708
											t	5.33415
											df	2
											p-value	0.0333949
											alpha	0.05
											sig	yes
	H31	Sep_2018	replicate_2	5.875	50	0.894855	0	0	1.5239	-11.1959	n	4
	H31	Sep_2018	replicate_2				37	0.821627	0.238832	16.4165	r	0.976307
	H31	Sep_2018	replicate_2				69	3.92207	25.5642	19.8514	sx	47.9887
	H31	Sep_2018	replicate_2				113	6.02996	1091.91	53.64	sy	2.79286
									598.207	29.387	b	0.0568194
											sy-x	0.740173
											sb	0.00890499
											t	6.38063
											df	2
											p-value	0.0236931
											alpha	0.05
											sig	yes
	H31	Sep_2018	replicate_3	5.875	50	0.894855	0	0	1.13432	-9.31177	n	4
	H31	Sep_2018	replicate_3				37	0.386392	0.240528	16.5331	r	0.957858
	H31	Sep_2018	replicate_3				69	3.11526	24.6072	19.9924	sx	47.9887
	H31	Sep_2018	replicate_3				113	4.37189	596.483	53.64	sy	2.11892
									331.444	29.8058	b	0.0422937
											sy-x	0.745429
											sb	0.00896822
											t	4.71596
											df	2
											p-value	0.0421417
											alpha	0.05
											sig	yes
	H31	Sep_2018	control	5.875	50	0.894855	0	0	-0.0505501	-45.4905	n	4
	H31	Sep_2018	control				37	-4.62251	0.780789	53.6689	r	-0.0457319
	H31	Sep_2018	control				69	-1.24802	0.0560914	64.8983	sx	47.9887
	H31	Sep_2018	control				113	-1.32681	0.112418	53.64	sy	1.9778
									0.65824	314.078	b	-0.00188479
											sy-x	2.41977
											sb	0.0291122
											t	-0.0647424
											df	2
											p-value	0.954268
											alpha	0.05
											sig	no
	H32	Sep_2018	replicate_1	5.53409	50	0.900348	0	0	-0.44658	-39.8802	n	6
	H32	Sep_2018	replicate_1				13	0.579334	0.86375	57.5837	r	-0.250285
	H32	Sep_2018	replicate_1				23	-4.22323	1.66982	97.519	sx	50.4913
	H32	Sep_2018	replicate_1				45	-7.39754	7.12564	106.625	sy	3.37972
							70	1.08004	95.3675	1427.04	b	-0.0167532
							138	-3.85679			sy-x	3.65838
											sb	0.0324031
											t	-0.517025
											df	4
											p-value	0.632412
											alpha	0.05
											sig	no
	H32	Sep_2018	replicate_2	5.53409	50	0.900348	0	0	-0.29635	8.65942	n	6
	H32	Sep_2018	replicate_2				13	1.45861	0.25413	16.9421	r	-0.503699
	H32	Sep_2018	replicate_2				23	0.163686	6.76306	28.6918	sx	50.4913
	H32	Sep_2018	replicate_2				45	-0.415167	36.2491	106.625	sy	1.11442
							70	-1.97588	41.9963	123.531	b	-0.0111174
							138	-0.495059			sy-x	1.07636
											sb	0.00953358
											t	-1.16613
											df	4
											p-value	0.308349
											alpha	0.05
											sig	no
	H32	Sep_2018	replicate_3	5.53409	50	0.900348	0	0	0.317696	-4.88427	n	6
	H32	Sep_2018	replicate_3				13	0.13846	0.0863911	5.75944	r	0.878484
	H32	Sep_2018	replicate_3				23	-0.528967	20.5716	9.75372	sx	50.4913
	H32	Sep_2018	replicate_3				45	0.650569	360.484	106.625	sy	0.685004
							70	0.614091	48.2641	14.2758	b	0.0119182
							138	1.47082			sy-x	0.365906
											sb	0.00324092
											t	3.67741
											df	4
											p-value	0.0212522
											alpha	0.05
											sig	yes
	H32	Sep_2018	control	5.53409	50	0.900348	0	0	-0.517516	74.4588	n	6
	H32	Sep_2018	control				13	8.55705	0.879965	58.6647	r	-0.282111
	H32	Sep_2018	control				23	2.19923	2.12149	99.3497	sx	50.4913
	H32	Sep_2018	control				45	-0.0834536	9.21973	106.625	sy	3.47472
							70	-0.96709	128.071	1481.13	b	-0.0194144
							138	1.44322			sy-x	3.72705
											sb	0.0330114
											t	-0.58811
											df	4
											p-value	0.58806
											alpha	0.05
											sig	no
	H41	Sep_2018	replicate_1	13.4886	50	0.787543	0	0	128.058	-965.127	n	8	9.82507	2.44691	24.0411							129.72	5.87818
	H41	Sep_2018	replicate_1				13	21.2131	6.28656	441.393	r	0.992848
	H41	Sep_2018	replicate_1				23	44.1297	30.0402	758.918	sx	45.6282
	H41	Sep_2018	replicate_1				46	133.24	12645.2	182.847	sy	193.117
							62	207.722	7.84227e+06	113398	b	4.20214
							70	293.459			sy-x	24.9034
							94	371.45			sb	0.206289
							138	549.581			t	20.3702
											df	6
											p-value	9.09845e-07
											alpha	0.05
											sig	yes
	H41	Sep_2018	replicate_2	13.4886	50	0.787543	0	0	136.25	-1776.46	n	8
	H41	Sep_2018	replicate_2				13	28.1997	13.3636	938.285	r	0.972332
	H41	Sep_2018	replicate_2				23	44.6185	28.8116	1613.26	sx	45.6282
	H41	Sep_2018	replicate_2				46	108.961	3167.87	182.847	sy	209.806
							62	145.58	8.87772e+06	512416	b	4.47095
							70	231.752			sy-x	52.938
							94	340.734			sb	0.438516
							138	627.857			t	10.1957
											df	6
											p-value	5.18557e-05
											alpha	0.05
											sig	yes
	H41	Sep_2018	replicate_3	13.4886	50	0.787543	0	0	124.852	-1225.31	n	8
	H41	Sep_2018	replicate_3				13	27.8478	8.66252	608.214	r	0.985864
	H41	Sep_2018	replicate_3				23	50.7005	29.619	1045.75	sx	45.6282
	H41	Sep_2018	replicate_3				46	103.861	6330.5	182.847	sy	189.615
							62	164.632	7.45446e+06	215311	b	4.09692
							70	249.715			sy-x	34.3154
							94	358.338			sb	0.284254
							138	550.471			t	14.4129
											df	6
											p-value	6.9876e-06
											alpha	0.05
											sig	yes
	H41	Sep_2018	control	13.4886	50	0.787543	0	0	3.94844	-101.684	n	8
	H41	Sep_2018	control				13	-1.65633	0.674081	47.3287	r	0.922581
	H41	Sep_2018	control				23	-0.0237967	25.9386	81.3755	sx	45.6282
	H41	Sep_2018	control				46	1.52163	1045.6	182.847	sy	6.40792
							62	2.66567	7455.52	1303.77	b	0.129565
							70	3.87984			sy-x	2.67028
							94	6.19362			sb	0.0221195
							138	18.512			t	5.85752
											df	6
											p-value	0.00109375
											alpha	0.05
											sig	yes
	H51	Sep_2018	replicate_1	6.44318	50	0.885847	0	0	12.199	-81.2993	n	6	0.94388	2.77645	2.62063							11.5395	1.50681
	H51	Sep_2018	replicate_1				13	-4.17458	0.847666	64.7286	r	0.990481
	H51	Sep_2018	replicate_1				24	9.89209	26.5794	113.471	sx	59.8654
	H51	Sep_2018	replicate_1				48	18.9713	5611.13	108.371	sy	27.2145
							71	31.4974	98427.3	1900.98	b	0.450267
							164	69.8947			sy-x	4.18825
											sb	0.0312876
											t	14.3913
											df	4
											p-value	0.000135489
											alpha	0.05
											sig	yes
	H51	Sep_2018	replicate_2	6.44318	50	0.885847	0	0	9.81534	-159.818	n	6
	H51	Sep_2018	replicate_2				13	-0.293379	1.04009	79.4226	r	0.978272
	H51	Sep_2018	replicate_2				24	-4.53269	25.9282	139.23	sx	59.8654
	H51	Sep_2018	replicate_2				48	8.61426	2412.78	108.371	sy	22.1702
							71	22.5868	63720.5	2862.03	b	0.362287
							164	54.1631			sy-x	5.13903
											sb	0.0383902
											t	9.43697
											df	4
											p-value	0.000703056
											alpha	0.05
											sig	yes
	H51	Sep_2018	replicate_3	6.44318	50	0.885847	0	0	12.6041	-159.659	n	6
	H51	Sep_2018	replicate_3				13	-1.97537	0.7773	59.3554	r	0.992479
	H51	Sep_2018	replicate_3				24	4.71913	26.6867	104.052	sx	59.8654
	H51	Sep_2018	replicate_3				48	12.9006	7123.57	108.371	sy	28.0616
							71	25.4483	105073	1598.48	b	0.46522
							164	72.4193			sy-x	3.84058
											sb	0.0286903
											t	16.2152
											df	4
											p-value	8.46309e-05
											alpha	0.05
											sig	yes
	H51	Sep_2018	control	6.44318	50	0.885847	0	0	0.403707	10.9824	n	6
	H51	Sep_2018	control				13	0.583878	0.209409	15.9907	r	0.693998
	H51	Sep_2018	control				24	1.53917	13.0488	28.0322	sx	59.8654
	H51	Sep_2018	control				48	2.05621	100.692	108.371	sy	1.28538
							71	-0.132602	107.796	116.017	b	0.0149009
							164	3.15382			sy-x	1.03467
											sb	0.00772935
											t	1.92784
											df	4
											p-value	0.126129
											alpha	0.05
											sig	no

## Sheet: inhibition_experiment
Sample	well	replicate	treatment	14NH4+ In situ [µM]	15NH4+ Addition [µM]	Labeled Fraction NH4+ [nM]	Incubation [h]	15N total	Rate µM		Linear regression analysis
N_41_1_t0	H41	1	control	12.7699	50	0.79656	0	0.00379363	78.2861	77.6728	n	4
N_41_1_t2	H41	1	control				24	0.0585771	2.19125	144.023	r	0.999217
N_41_1_t3	H41	1	control				48	0.133751	30082.4	196.773	sx	51.8459
N_41_1_t5	H41	1	control				120	0.313066	3.84573e+07	60259.1	sy	0.134817
									1640.31	2.57022	b	0.00259831
											sy-x	0.00653091
											sb	7.27274e-05
											t	35.7267
											df	2
											p-value	0.000782535
											alpha	0.05
											sig	yes
N_41_2_t0	H41	2	control	13.1079	50	0.792294	0	-0.001015	71.6756	71.9425	n	4
N_41_2_t2	H41	2	control				24	0.0481122	5.76657	379.018	r	0.993589
N_41_2_t3	H41	2	control				48	0.136336	29904.6	517.837	sx	51.8459
N_41_2_t5	H41	2	control				120	0.280372	4.67985e+06	60583.6	sy	0.123468
									1367.63	17.7048	b	0.00236617
											sy-x	0.017095
											sb	0.000190368
											t	12.4295
											df	2
											p-value	0.00641064
											alpha	0.05
											sig	yes
N_41_3_t0	H41	3	control	11.8687	50	0.808162	0	-0.0022594	77.7766	-179.656	n	4
N_41_3_t2	H41	3	control				24	0.0477128	2.67693	175.946	r	0.998817
N_41_3_t3	H41	3	control				48	0.125471	29626.8	240.388	sx	51.8459
N_41_3_t5	H41	3	control				120	0.307727	2.50689e+07	59394	sy	0.135945
									1642.61	3.89173	b	0.00261901
											sy-x	0.00809468
											sb	9.01415e-05
											t	29.0544
											df	2
											p-value	0.00118251
											alpha	0.05
											sig	yes
N_41_4_t0	H41	1	chlorate	11.1929	50	0.817089	0	-0.000386326	65.3436	334.929	n	4
N_41_4_t2	H41	1	chlorate				24	0.0596597	7.16212	470.743	r	0.988199
N_41_4_t3	H41	1	chlorate				48	0.14468	28683.4	643.157	sx	51.8459
N_41_4_t5	H41	1	chlorate				120	0.268789	2.44492e+06	58745.2	sy	0.116716
									1172.24	28.1658	b	0.00222465
											sy-x	0.0218965
											sb	0.000243837
											t	9.1235
											df	2
											p-value	0.0118015
											alpha	0.05
											sig	yes
N_41_5_t0	H41	2	chlorate	11.6435	50	0.811116	0	0.000383661	84.1038	-205.503	n	4
N_41_5_t2	H41	2	chlorate				24	0.0501125	3.18377	209.259	r	0.99857
N_41_5_t3	H41	2	chlorate				48	0.132156	29504.3	285.902	sx	51.8459
N_41_5_t5	H41	2	chlorate				120	0.33531	2.06479e+07	59177.7	sy	0.147579
									1927.76	5.52504	b	0.00284241
											sy-x	0.00966248
											sb	0.0001076
											t	26.4164
											df	2
											p-value	0.00142994
											alpha	0.05
											sig	yes
N_41_6_t0	H41	3	chlorate	12.7699	50	0.79656	0	-1.70403e-05	74.1168	-252.645	n	4
N_41_6_t2	H41	3	chlorate				24	0.0400037	3.24968	213.591	r	0.998083
N_41_6_t3	H41	3	chlorate				48	0.109944	30014.2	291.821	sx	51.8459
N_41_6_t5	H41	3	chlorate				120	0.288836	1.56727e+07	60259.1	sy	0.127783
									1470.25	5.65288	b	0.00245994
											sy-x	0.00968553
											sb	0.000107857
											t	22.8074
											df	2
											p-value	0.0019169
											alpha	0.05
											sig	yes
N_41_7_t0	H41	1	allylthiourea	12.9952	50	0.793711	0	-0.000254212	0.0522165	-2.65509	n	4
N_41_7_t2	H41	1	allylthiourea				24	0.000631932	0.225156	14.7987	r	0.161826
N_41_7_t3	H41	1	allylthiourea				48	-0.000631969	791.851	20.2189	sx	51.8459
N_41_7_t5	H41	1	allylthiourea				120	0.000234579	1626.29	60475.4	sy	0.000553256
									0.000727139	0.0270395	b	1.72687e-06
											sy-x	0.000668666
											sb	7.44619e-06
											t	0.231913
											df	2
											p-value	0.838174
											alpha	0.05
											sig	no
N_41_8_t0	H41	2	allylthiourea	9.6158	50	0.838704	0	0.000495485	0.482028	-30.3518	n	4
N_41_8_t2	H41	2	allylthiourea				24	-0.00110663	0.61233	40.2464	r	0.486364
N_41_8_t3	H41	2	allylthiourea				48	-0.0022454	6769.02	54.9871	sx	51.8459
N_41_8_t5	H41	2	allylthiourea				120	0.00184808	17732.7	57231.2	sy	0.00179565
									0.0654775	0.211324	b	1.68449e-05
											sy-x	0.00192158
											sb	2.13985e-05
											t	0.787202
											df	2
											p-value	0.513636
											alpha	0.05
											sig	no
N_41_9_t0	H41	3	allylthiourea	10.8549	50	0.821626	0	-0.000305391	0.707881	2.7121	n	4
N_41_9_t2	H41	3	allylthiourea				24	0.00174912	0.318185	20.9133	r	0.843925
N_41_9_t3	H41	3	allylthiourea				48	0.000486928	20803.9	28.573	sx	51.8459
N_41_9_t5	H41	3	allylthiourea				120	0.00309364	144576	58420.7	sy	0.00148879
									0.138336	0.0558989	b	2.42339e-05
											sy-x	0.000978179
											sb	1.08929e-05
											t	2.22475
											df	2
											p-value	0.156075
											alpha	0.05
											sig	no
