# Supplementary material for: Differential contribution of nitrifying prokaryotes to groundwater nitrification
Source: ISME J. 2023 Jul 8;17(10):1601–11. doi: 10.1038/s41396-023-01471-4 (PMC10504367; doi:10.1038/s41396-023-01471-4)
Supplement: Supplementary file 3 — Dataset S2 [file 41396_2023_1471_MOESM3_ESM.xlsx]

## Sheet: groundwater
Sample	Year	Month	Well	AOB		AOA		CMX		NOB
				genes L-1	transcripts L-1	genes L-1	transcripts L-1	genes L-1	transcripts L-1	genes L-1	transcripts L-1
H13_106	2018	September	H13	3279.19	b.d.	1.49104e+06	b.d.	160757	b.d.	674668	b.d.
H13_107	2018	October	H13	2835.81	3168.9	1.27883e+06	262.898	175477	408.922	610239	b.d.
H13_108	2018	November	H13	50074.5	106.834	1.06287e+06	b.d.	153535	b.d.	295937	b.d.
H13_120	2019	October	H13	5830.34	b.d.	1.06155e+06	b.d.	346870	254.143	428328	b.d.
H13_121	2019	November	H13	23149.2	b.d.	1.78423e+06	1689.56	572640	335.411	1.11284e+06	b.d.
H14_106	2018	September	H14	1169.28	b.d.	1.38238e+06	322.823	182173	206.25	1.3703e+06	b.d.
H14_107	2018	October	H14	5702.33	b.d.	1.0578e+06	148.429	240435	179.01	1.06308e+06	b.d.
H14_108	2018	November	H14	8568.79	449.851	1.59132e+06	162.635	192623	1207	1.19037e+06	b.d.
H14_120	2019	October	H14	7170.8	b.d.	1.05802e+06	b.d.	342549	168.799	912663	b.d.
H14_121	2019	November	H14	9938.64	b.d.	568621	818.918	256627	279.504	762037	133.592
H31_104	2018	July	H31	6082.78	b.d.	2.66373e+06	b.d.	1.00122e+06	b.d.	760797	b.d.
H31_105	2018	August	H31	9956.48	b.d.	3.84638e+06	b.d.	1.08887e+06	b.d.	1.06342e+06	b.d.
H31_106	2018	September	H31	27904.6	b.d.	1.85738e+06	b.d.	2.00427e+06	b.d.	2.41524e+06	b.d.
H32_106	2018	September	H32	1392.28	b.d.	1.11345e+06	b.d.	267727	161.084	5.89665e+06	b.d.
H32_107	2018	October	H32	1222.9	956.037	1.24303e+06	b.d.	249835	104.255	5.03338e+06	b.d.
H32_108	2018	November	H32	1295.99	b.d.	810595	b.d.	106435	1013.02	4.34559e+06	b.d.
H32_120	2019	October	H32	2077.24	b.d.	630089	372.155	211543	159.971	2.50799e+06	b.d.
H32_121	2019	November	H32	374.893	236.734	98242.2	350.073	51557.3	112.535	1.14848e+06	b.d.
H41_106	2018	September	H41	517722	1097.51	784236	413.609	2.53281e+06	1039.04	5.36402e+06	1474.25
H41_107	2018	October	H41	365601	7345.18	667847	1010.69	2.04838e+06	4351.61	5.36715e+06	1695.32
H41_108	2018	November	H41	430287	5350.25	738299	1293.34	803711	4749.8	3.77011e+06	2149.35
H41_120	2019	October	H41	588196	b.d.	218693	b.d.	1.08484e+06	132.333	2.08885e+06
H41_121	2019	November	H41	545444	246.672	255216	1624.14	1.17636e+06	293.049	2.74692e+06	1455.3
H41_124	2020	February	H41	358235	b.d.	1.21111e+07	b.d.	3.18132e+06	b.d.	b.d.	b.d.
H41_138	2021	March	H41	69350.8	b.d.	7.74203e+06	b.d.	1.43592e+06	b.d.	9.84359e+06	b.d.
H42_106	2018	September	H42	5465.13	638.953	229888	b.d.	93164.3	48.5168	118192	b.d.
H42_107	2018	October	H42	6527.1	109.584	331276	170.697	159426	59.2913	392522	447.896
H42_108	2018	November	H42	10731.3	b.d.	276025	243.124	170576	1255.55	207167	b.d.
H42_120	2019	October	H42	10426.4	244.4	169135	102.409	152510	176.237	297177	b.d.
H42_121	2019	November	H42	11711.8	b.d.	142412	430.534	116687	302.98	194456	b.d.
H43_106	2018	September	H43	9889.92	602.304	85795.6	76.6024	38729.5	b.d.	180262	b.d.
H43_107	2018	October	H43	8017.21	b.d.	215225	405.118	64515.4	870.387	312526	544.737
H43_108	2018	November	H43	27805.5	b.d.	305055	131.202	96385.3	1504.38	362930	b.d.
H43_120	2019	October	H43	5678.04	360.681	96980.5	430.219	45173.1	95.3299	158001	b.d.
H43_121	2019	November	H43	3959.92	199.498	50716.4	457.52	16071.6	197.757	56209.7	b.d.
H51_106	2018	September	H51	228305	34.0255	417265	357.783	1.49595e+06	202.871	2.54393e+06	184.607
H51_107	2018	October	H51	149968	1524.8	665890	924.202	1.13499e+06	3874.53	1.29043e+06	298.903
H51_108	2018	November	H51	124074	352.255	472558	55.7014	677707	1170.04	1.09939e+06	b.d.
H51_120	2019	October	H51	47038.4	218.395	584621	448.292	297312	128.766	569647	b.d.
H51_121	2019	November	H51	110837	346.476	76040.6	277.135	138344	962.383	132112	185.851
H51_124	2020	February	H51	42687.9	b.d.	96337.1	b.d.	72433.5	b.d.	b.d.	b.d.
H52_106	2018	September	H52	113472	b.d.	480645	b.d.	804042	125.05	560720	b.d.
H52_107	2018	October	H52	100983	2672.72	279700	305.371	460857	1101.72	305543	b.d.
H52_108	2018	November	H52	97523.4	1009.83	b.d.	47.3792	309806	1129.53	342589	192.679
H52_120	2019	October	H52	94971.3	509.639	162121	508.501	96353.9	232.414	157032	b.d.
H52_121	2019	November	H52	108185	146.747	148349	453.062	78789.1	99.0789	124633	187117
H53_106	2018	September	H53	240573	416.497	4790.82	b.d.	5.16863e+06	1102.72	5.22873e+06	118.447
H53_107	2018	October	H53	311380	2853.04	1.4298e+06	652.468	4.3274e+06	12380.3	3.58815e+06	1313.67
H53_108	2018	November	H53	311881	1715.77	b.d.	2506.55	1.65777e+06	4470.07	2.40069e+06	1433.44
H53_120	2019	October	H53	169188	b.d.	542792	1409.27	1.17338e+06	139.565	1.52601e+06	232.202
H53_121	2019	November	H53	84120.2	b.d.	388706	1204.15	1.2076e+06	536.987	1.31496e+06	545.441
H53_124	2020	February	H53	110210	b.d.	1.22581e+06	b.d.	2.72218e+06	b.d.	b.d.	b.d.
b.d. = below detection

## Sheet: inhibition_experiment
Sample	Well	Condition	Treatment	AOB		AOA		CMX		NOB
				genes L-1	transcripts L-1	genes L-1	transcripts L-1	genes L-1	transcripts L-1	genes L-1	transcripts L-1
H41_10_gw_1	H41	oxic, 10 µM NH4+	initial groundwater	262252	b.d.	591768	5626.72	3.15989e+06	920.17	1.36706e+06	b.d.
H41_10_gw_2	H41	oxic, 10 µM NH4+	initial groundwater	330985	1572.54	629835	2925.37	3.36051e+06	b.d.	1.5461e+06	b.d.
H41_10_gw_3	H41	oxic, 10 µM NH4+	initial groundwater	163960	9393.16	426461	24104.3	1.65508e+06	522.564	921242	b.d.
H41_10_Ctrl_1	H41	oxic, 10 µM NH4+	control	2.23624e+07	237.783	2.72493e+06	2165.17	4.5741e+06	b.d.	3.31812e+07	7552.12
H41_10_Ctrl_2	H41	oxic, 10 µM NH4+	control	1.00201e+07	839.18	530565	3918	2.92331e+06	619.408	1.65844e+07	26200.5
H41_10_Ctrl_3	H41	oxic, 10 µM NH4+	control	1.2316e+07	645.467	614208	1615.49	3.23134e+06	709.066	1.94943e+07	14530.3
H41_10_ClO3_1	H41	oxic, 10 µM NH4+	chlorate	9.974e+06	1399.28	302680	1489.95	3.40585e+06	272.217	722118	b.d.
H41_10_ClO3_2	H41	oxic, 10 µM NH4+	chlorate	1.7173e+07	3896.86	261197	1656.13	4.19153e+06	100.592	873986	b.d.
H41_10_ClO3_3	H41	oxic, 10 µM NH4+	chlorate	1.73274e+07	505.388	191437	2061	3.94861e+06	b.d.	418904	b.d.
H41_10_ATU_1	H41	oxic, 10 µM NH4+	allylthiourea	89680	6321.27	248612	9594.55	1.41607e+06	b.d.	651867	118.043
H41_10_ATU_2	H41	oxic, 10 µM NH4+	allylthiourea	283600	3986.18	606281	3687.64	3.98333e+06	416.455	2125800	218.011
H41_10_ATU_3	H41	oxic, 10 µM NH4+	allylthiourea	191217	1065.52	381256	2782.44	3.56646e+06	b.d.	1.14639e+06	222.962
H41_50_gw	H41	oxic, 50 µM NH4+	initial groundwater	69350.8	b.d.	1.43592e+06	b.d.	7.74203e+06	b.d.	9.84359e+06	b.d.
H41_50_Ctrl_1	H41	oxic, 50 µM NH4+	control	1.41642e+07	263.355	6.53557e+06	14759.4	1.13986e+07	2159.42	2.95923e+07	19815.2
H41_50_Ctrl_2	H41	oxic, 50 µM NH4+	control	1.52038e+07	758.709	6.02853e+06	9051.05	1.2322e+07	418.268	2.85868e+07	18128.7
H41_50_Ctrl_3	H41	oxic, 50 µM NH4+	control	2.2588e+06	343.172	2.28012e+06	3093.17	2.46167e+06	21.5301	1.16687e+07	3407.63
H41_50_ClO3_1	H41	oxic, 50 µM NH4+	chlorate	1.63383e+06	582.812	412762	1068.75	1.06333e+07	3372.26	3.45518e+06	402.929
H41_50_ClO3_2	H41	oxic, 50 µM NH4+	chlorate	1.38491e+06	684.704	419746	b.d.	1.5913e+07	5953.24	4.26667e+06	700.892
H41_50_ClO3_3	H41	oxic, 50 µM NH4+	chlorate	5.15429e+06	1114.72	308825	b.d.	8720000	3578.63	3.06286e+06	186.196
H41_50_ATU_1	H41	oxic, 50 µM NH4+	allylthiourea	314345	b.d.	6.14336e+06	b.d.	1.15711e+07	2341.71	2.44313e+07	5968.71
H41_50_ATU_2	H41	oxic, 50 µM NH4+	allylthiourea	235683	b.d.	5.26349e+06	b.d.	9.4781e+06	1558.18	2.45797e+07	3897.61
H41_50_ATU_3	H41	oxic, 50 µM NH4+	allylthiourea	233531	b.d.	6.09755e+06	1586.02	1.0813e+07	1896.52	2.27286e+07	6408.98
H53_gw_1	H53	hypoxic, no suppl.	initial groundwater	425679	b.d.	7.20412e+06	4904.33	1.14771e+07	2277.69	1.42465e+07	293.135
H53_gw_2	H53	hypoxic, no suppl.	initial groundwater	370853	b.d.	4.90313e+06	2704.95	8.70388e+06	655.307	1.09767e+07	132.591
H53_gw_3	H53	hypoxic, no suppl.	initial groundwater	289682	2221.1	3.27294e+06	16810.1	6.33947e+06	3124.05	1.06776e+07	617.277
H53_Ctrl_1	H53	hypoxic, no suppl.	control	1.00945e+07	1876.34	5.18665e+06	6899.64	5775000	1681.61	1.67344e+07	4122.23
H53_Ctrl_2	H53	hypoxic, no suppl.	control	4.16999e+06	2807.93	2.42592e+06	5126.87	4.2249e+06	2306.78	7.45609e+06	1298.05
H53_Ctrl_3	H53	hypoxic, no suppl.	control	1.31115e+07	1031.89	3.53825e+06	6955.42	7.24869e+06	1203.17	1.15854e+07	1675.41
H53_ClO3_1	H53	hypoxic, no suppl.	chlorate	1.2193e+07	1710.24	272711	1632.53	7.04967e+06	1991.91	1.31716e+06	b.d.
H53_ClO3_2	H53	hypoxic, no suppl.	chlorate	1.29034e+07	6530.44	331844	1288.32	8.22112e+06	486.018	1.31377e+06	b.d.
H53_ClO3_3	H53	hypoxic, no suppl.	chlorate	1.08353e+07	595.516	599438	629.275	8.91282e+06	482.286	2.92173e+06	b.d.
H53_ATU_1	H53	hypoxic, no suppl.	allylthiourea	270125	437.802	2.52224e+06	227.692	6.89366e+06	312.264	9.66453e+06	939.574
H53_ATU_2	H53	hypoxic, no suppl.	allylthiourea	206970	371.556	2.21884e+06	848.198	4.87585e+06	416.593	9.54818e+06	947.717
H53_ATU_3	H53	hypoxic, no suppl.	allylthiourea	203215	b.d.	2.02295e+06	343.72	4.86503e+06	407.352	7.97873e+06	386.401
b.d. = below detection
