# Supplementary material for: Differential contribution of nitrifying prokaryotes to groundwater nitrification
Source: ISME J. 2023 Jul 8;17(10):1601–11. doi: 10.1038/s41396-023-01471-4 (PMC10504367; doi:10.1038/s41396-023-01471-4)
Supplement: Supplementary file 4 — Dataset S3 [file 41396_2023_1471_MOESM4_ESM.xlsx]

## Sheet: CMX
qseqid	seeqid	pident	length	msimatch	gaopen	qstart	qend	sstart	send	evalue	bitscore	staxids	sscinames	sblastnames	sequence
Otu0001|328290	dbj|GCA005116955|	99237	131	1	0	3	395	57	187	7.18e-95	267	70125	Nitrospira sp.	bacteria	DWKDRQWWPIVTPVTLITFCAAIQYYNWVNYRQPFGATLCILALGAGKWIAVYTSWWWWSNYPPNFVMPATAIPGALVLDITLLLTRNWTLTAVIGAWMFAALFYPSNWPIFAYSHTPIVVDGALLSWADY
Otu0002|261263	dbj|GCA005116825|	99237	131	1	0	3	395	59	189	1.42e-94	266	70125	Nitrospira sp.	bacteria	DWKDRQFWVTVTPIVEVMYPGAIMYYFWTFYRQPFGATLSITGLLVGKWITVVLAWYWWANFPVNFVMPATMVSSALILDCTLLLTRSWMMTAIFGVWAFAMMFYPTQYALFGYSKQPMVVDGQLLSLADY
Otu0003|117830	CABVRV01	72519	131	36	0	3	395	57	187	5.86e-69	201	157176	uncultured Nitrospira sp.	bacteria	DWKDRQYWVVITPIVAIMFCAAVQYYLWVNYRQPFGATLCIVALLTGKWITIYFAWHWWSNYAVNFVMPATLIPSALILDTVLLLTRNFVVTGVIGAMGFALLFYPANWAIFAHTHQPLVADGVLLTLADY
Otu0004|98241	dbj|GCA005116835|	98473	131	2	0	3	395	59	189	7.31e-94	265	70125	Nitrospira sp.	bacteria	DWKDRQFWVTVTPIVEVMYPGAIMYYFWTFYRQPFGATLSITGLLVGKWITIVFAWYWWANFPANFVMPASMVSSALILDCTLLLTRSWMLTAIFGVWAFAMMFYPTQYAIFGYSKQPMVVDGQLLSLADY
Otu0005|72948	dbj|GCA001458775|	96947	131	4	0	3	395	57	187	1.06e-92	261	1742973	Candidatus Nitrospira nitrificans	bacteria	DWKDRQWWPIVTPVTLITFCAAIQYYNWVNYRQPFGATLCILALGTGKWIAVYTSWYWWSNYPPNFVMPATAIPGALVLDIVLLLTRNWTLTAVIGAWMFAALFYPSNWPIFAYSHTPIVVDGALLSWADY
Otu0006|61157	dbj|GCA005116825|	95420	131	6	0	3	395	59	189	3.75e-91	258	70125	Nitrospira sp.	bacteria	DWKDRQFWVTVTPIVEVMYPGAIMYYFWTFYRQPFGATLSITGLLVGKWITIVFAWYWWANFPVNFVMPATMVSSALILDCTLLLTRSWMLTAIFGVWAFAMMFNPTQYAIFGYSHQPLVVDGQLLSLADY
Otu0007|54567	dbj|GCA005116745|	100000	131	0	0	3	395	57	187	2.16e-95	268	70125	Nitrospira sp.	bacteria	DWKDRQWWPIVTPVTLITFCAAIQYYNWVNYRQPFGATLCILALGAGKWMAVYTSWWWWSNYPPNFVMPATAIPGALVLDITLLLTRNWTLTAVIGAWMFAALFYPSNWPIFAYSHTPLVVDGALLSWADY
Otu0008|41530	dbj|GCA005116885|	98473	131	2	0	3	395	59	189	1.75e-93	264	70125	Nitrospira sp.	bacteria	DWKDRQFWVTVTPIVEVMYPGAIMYYFWTFYRQPFGATLSISGLVVGKWITVLFAWYWWANFPANFVMPATMISSALILDATLLVTRSWMLTAIFGVWAFAMMFNPTQYAIFGYSHQPVVVDGQLMSLADY
Otu0009|36576	dbj|GCA005116835|	98473	131	2	0	3	395	59	189	6.28e-94	265	70125	Nitrospira sp.	bacteria	DWKDRQFWVTVTPIVEVMYPGAIMYYFWTFYRQPFGATLSITGLLVGKWITIVFAWYWWANFPANFVMPATMVSSALILDCTLLLTRSWMLTAIFGVWAFAMMFYPTQYALFGYSKQPMVVDGQLLSLADY
Otu0010|20930	dbj|GCA002083365|	70992	131	38	0	3	395	60	190	7.16e-67	196	1827376	Nitrospira sp. SG-bin1	bacteria	DWKDRQFWVTVTPMVAIMFCAAVQNYLWVNYRQPFGATLCIVALLTGKWITVVFAWYGWSNYPINFVMPATLIPSALILDIVLLLTRNFVATGVVGAMMFGLLFYPANWFIFAHTHQPLVADGVLLSLADY
Otu0011|16226	dbj|GCA005239475|	87023	131	17	0	3	395	59	189	4.12e-86	245	70125	Nitrospira sp.	bacteria	DWKDRQFWMTVTPIVEVAYPGAVMYYFWTFYRQPFGATLCITGLLVGKWITIVFAWYWWANFPMNFMMPATMVASALILDCTLLLTRTWIITAIIGVWAFAMMFGPTNYALFGYSHQPLVVDGQLLSLADY
Otu0012|15721	dbj|GCA005116835|	98473	131	2	0	3	395	59	189	6.28e-94	265	70125	Nitrospira sp.	bacteria	DWKDRQFWVTVTPIVEVMYPGAIMYYFWTFYRQPFGATLSITGLLVGKWITIVFAWYWWANFPANFVMPATMVSSALILDCTLLLTRSWMLTAIFGVWAFAMMFYPTQYALFGYSKQPMVVDGQLLSLADY
Otu0013|13446	dbj|GCA002869925|	95420	131	6	0	3	395	59	189	5.14e-91	258	1985133	Nitrospira sp. CG24A	bacteria	DWKDRQFWVTVTPIVEVMYPGAIMYYFWTFYRQPFGATLSITGLLVGKWITVLFAWYWWANFPANFVMPATMVSSALILDCTLLLTRSWMLTAIFGVWMFAMMFNPTQYAIFGYSHQPLVVDGQLLSLADY
Otu0014|10127	dbj|GCA001458775|	96947	131	4	0	3	395	57	187	1.06e-92	261	1742973	Candidatus Nitrospira nitrificans	bacteria	DWKDRQWWPIVTPVTLITFCAAIQYYNWVNYRQPFGATLCILALGTGKWIAVYTSWYWWSNYPPNFVMPATAIPGALVLDIVLLLTRNWTLTAVIGAWMFAALFYPSNWPIFAYSHTPIVVDGALLSWADY
Otu0015|8892	CABVRV01	69466	131	40	0	3	395	57	187	7.07e-64	188	157176	uncultured Nitrospira sp.	bacteria	DWKDRQYWVVITPMVAIMFCAAVQNYLWVNYRQPFGATLCIGALLFGKWITIYFAWHWWSNYAINFVMPATLLPSALVLDIVLLLTRNFVATGVVGAMAFALLFYPANWFICAHTHQPLVADGVLRSLADY
Otu0016|7811	dbj|GCA005116825|	99237	131	1	0	3	395	59	189	1.19e-94	266	70125	Nitrospira sp.	bacteria	DWKDRQFWVTVTPIVEVMYPGAIMYYFWTFYRQPFGATLSITGLLVGKWITVILAWYWWANFPVNFVMPATMVSSALILDCTLLLTRSWMLTAIFGVWAFAMMFYPTQYALFGYSKQPMVVDGQLLSLADY
Otu0017|7220	dbj|GCA005116955|	99237	131	1	0	3	395	57	187	4.61e-94	265	70125	Nitrospira sp.	bacteria	DWKDRPWWPIVTPVTLITFCAAIQYYNWVNYRQPFGATLCILALGAGKWIAVYTSWWWWSNYPPNFVMPATAIPGALVLDITLLLTRNWTLTAVIGAWMFAALFYPSNWPIFAYSHTPLVVDGALLSWADY
Otu0018|6526	dbj|GCA005239475|	77863	131	29	0	3	395	59	189	3.55e-76	220	70125	Nitrospira sp.	bacteria	DWKDRQFWVTVTPIVLICYPGAVMYYFWTFYRQPFGATVCLTGVFVGKIIAMYFAWWGWANFPLNFVMPATMIGSALILDCVLLLTRSWMLTAIFGAWAFALMFYPSNYFIFAFSHQPMVVDGQLLSLADY
Otu0019|5697	dbj|GCA005239475|	93130	131	9	0	3	395	59	189	1.40e-90	256	70125	Nitrospira sp.	bacteria	DWKDRQFWVTVTPIVEVAYPGAIMYYFWTFYRQPFGATLSITGLLVGKWITIVLAWYWWANFPMNFVMPATMVPSALILDCTLLLTRSWMLTAIFGVWAFAMVFNPTNYALFGYSHQPMVVDGQLLSLADY
Otu0020|5641	dbj|GCA001458775|	97710	131	3	0	3	395	57	187	5.05e-93	262	1742973	Candidatus Nitrospira nitrificans	bacteria	DWKDRQWWPIVTPVTLITFCAAIQYYNWVNYRQPFGATLCILALGTGKWIAVYTSWYWWSNYPPNFVMPATAIPGALVLDIVLLLTRNWTLTAVIGAWMFAALFYPSNWPIFAYSHTPLVVDGALLSWADY
Otu0021|4188	dbj|GCA005116825|	99237	131	1	0	3	395	59	189	2.48e-94	266	70125	Nitrospira sp.	bacteria	DWKDRQFWVTVTPIVEVMYPGAIMYYFWTFYRQPFGATLSITGLLVGKWITVVLAWYWWANFPANFVMPATMVSSALILDCTLLLTRSWMLTAIFGVWAFAMMFYPTQYALFGYSKQPMVVDGQLLSLADY
Otu0022|3999	dbj|GCA003152135|	96947	131	4	0	3	395	59	189	2.80e-94	266	70125	Nitrospira sp.	bacteria	DWKDRQWWVTVTPMVEVMYPGAVMYYFWTFYRQPFGATLCITGLLVGKWITIVFAWYWWANFPMNFVMPATMVPSALVLDCVLLLTRSWMLTAIFGVWAFAMIFYPENYFIFGYSKQPLVADGQLLSLADY
Otu0023|3146	dbj|GCA002869925|	88550	131	15	0	3	395	59	189	4.17e-86	245	1985133	Nitrospira sp. CG24A	bacteria	DWKDRQFWMTVTPIVEVMYPGAVMYYFWTFYRQPFGATLCITGLLVGKWITIVLAWYWWANFPMNFMMPATMVASALILDATLLLTRTWIITAIVGVWAFAMVFGPTNYALFGYSHQPLVVDGQLLSLADY
Otu0024|2721	dbj|GCA005239475|	93893	131	8	0	3	395	59	189	7.04e-92	259	70125	Nitrospira sp.	bacteria	DWKDRQFWVTVTPIVEVMYPGAIMYYFWTFYRQPFGATLSITGLLVGKWITIVLAWYWWANFPMNFVMPATMVSSALILDCTLLLTRSWMLTAIFGVWAFAMVFNPTNYALFGYSHQPMVVDGQLLSLADY
Otu0025|2471	dbj|GCA002869925|	95420	131	6	0	3	395	59	189	2.53e-91	258	1985133	Nitrospira sp. CG24A	bacteria	DWKDRQFWVTVTPIVEVMYPGAIMYYFWTFYRQPFGATLSITGLLVGKWITIVFAWYWWANFPANFVMPATMVSSALILDATLLLTRSWMLTAIFGVWAFAMMFNPTQYAIFGYSHQPLVVDGQLLSLADY
Otu0026|2259	dbj|GCA005116825|	97710	131	3	0	3	395	59	189	9.72e-94	264	70125	Nitrospira sp.	bacteria	DWKDRQFWVTVTPIVEVMYPGAIMYYFWTFYRQPFGATLSITGLLVGKWITIVFAWYWWANFPVNFVMPATMVSSALILDCTLLLTRSWMMTAIFGVWAFAMMFYPTQYALFGYSKQPMVVDGQLLSLADY
Otu0027|1748	dbj|GCA005116825|	96947	131	4	0	3	395	59	189	6.25e-92	260	70125	Nitrospira sp.	bacteria	DWKDRQFWVTVTPIVEVMYPGAIMYYFWTFYRQPFGATLSITGLLVGKWITVVLAWYWWANFPVNFVMPATMVSSALILDCTLLLTRSWMLTAIFGVWAFAMMFNPTQYAIFGYSHQPLVVDGQLLSLADY
Otu0028|1384	dbj|GCA005116835|	98473	131	2	0	3	395	59	189	6.28e-94	265	70125	Nitrospira sp.	bacteria	DWKDRQFWVTVTPIVEVMYPGAIMYYFWTFYRQPFGATLSITGLLVGKWITIVFAWYWWANFPANFVMPATMVSSALILDCTLLLTRSWMLTAIFGVWAFAMMFYPTQYALFGYSKQPMVVDGQLLSLADY
Otu0029|1332	dbj|GCA005239475|	93130	131	9	0	3	395	59	189	1.07e-90	257	70125	Nitrospira sp.	bacteria	DWKDRQFWVTVTPIVEVMYPGAIMYYFWTFYRQPFGATLSITGLLVGKWITIVLAWYWWANFPINFVMPATMVPSALILDCTLLLTRSWMLTAIFGVWAFAMVFNPVNYALFGYSHQPMVVDGQLMSLADY
Otu0030|1172	dbj|GCA005239475|	93130	131	9	0	3	395	59	189	7.79e-91	257	70125	Nitrospira sp.	bacteria	DWKDRQFWVTVTPIVEVMYPGAIMYYFWTFYRQPFGATLSITGLLVGKWITIVLAWYWWANFPMNFVMPATMVPSALILDCTLLLTRSWMLTAIFGVWAFAMVFNPVNYALFGYSHQPMVVDGQLLSLADY
Otu0031|1114	dbj|GCA005116825|	99237	131	1	0	3	395	59	189	1.52e-94	266	70125	Nitrospira sp.	bacteria	DWKDRQFWVTVTPIVEVMYPGAIMYYFWTFYRQPFGATLSITGLLVGKWITVVLAWYWWANFPVNFVMPATMVSSALILDCTLLLTRSWMLTAIFGVWAFAMMFYPTQYAIFGYSKQPMVVDGQLLSLADY
Otu0032|1079	dbj|GCA005116835|	96947	131	4	0	3	395	59	189	3.53e-93	263	70125	Nitrospira sp.	bacteria	DWKDRQFWVTVTPIVEVMYPGAIMYYFWTFYRQPFGATLSITGLLVGKWITIVFAWYWWANFPANFVMPASMVSSALILDCTLLLTRSWMMTAIFGVWAFAMMFYPTQYALFGYSKQPMVVDGQLLSLADY
Otu0033|950	dbj|GCA005239475|	89313	131	14	0	3	395	59	189	1.27e-86	246	70125	Nitrospira sp.	bacteria	DWKDRQFWMTVTPIVSVCYPGAVMYYFWTFYRQPFGATLCLTGLLVGKWITIVFAWYWWANFPMNFMMPATMVASALILDATLLLTRSWMITAILGVWAFAMMFGPTNYALFGYSHQPLVVDGQLLSLADY
Otu0034|914	dbj|GCA005239475|	93130	131	9	0	3	395	59	189	8.97e-91	257	70125	Nitrospira sp.	bacteria	DWKDRQFWVTVTPIVEVMYPGAIMYYFWTFYRQPFGATLSITGLLVGKWITIVLAWYWWANFPMNFVMPATMVPSALILDCTLLLTRSWMLTAIFGVWAFAMVFNPANYALFGYSHQPMVVDGQLLSLADY
Otu0035|912	dbj|GCA005116835|	74809	131	33	0	3	395	59	189	7.67e-72	209	70125	Nitrospira sp.	bacteria	DWKDRQFWVTVTPIVEVMYPGAIMYYFWTFYRQPFGATLSITGLLVGKWITIVFAWHWWSNYAVNFVMPATLIPSALILDTVLLLTRNFVVTGVIGAMGFALLFYPANWAIFAHTHQPLVADGVLLTLADY
Otu0036|795	dbj|GCA005116885|	95420	131	6	0	3	395	59	189	1.88e-91	259	70125	Nitrospira sp.	bacteria	DWKDRQFWVTVTPIVEVMYPGAIMYYFWTFYRQPFGATLSITGLLVGKWITVVLAWYWWANFPANFVMPATMISSALILDATLLVTRSWMLTAIFGVWAFAMMFNPTQYAIFGYSHQPVVVDGQLMSLADY
Otu0037|791	gb|ABC59824|	96947	131	4	0	3	395	8	138	3.68e-87	243	360316	Crenothrix polyspora	g-proteobacteria	DWKDRQWWPIVTPVTLITFCAAIQYYNWVNYRQPFGATLCILALGAGKWIAVYSSWWWWSNYPPNFVMPATAIPGALVLDITLLLTRNWTLTAVIGAWMFAALFYPSNWPIFAYSHTPIVVDGALLSWADY
Otu0038|780	dbj|GCA005239475|	94656	131	7	0	3	395	59	189	3.07e-92	261	70125	Nitrospira sp.	bacteria	DWKDRQFWVTVTPIVEVMYPGAIMYYFWTFYRQPFGATLSITGLLVGKWITIVFAWYWWANFPMNFVMPATMVGSALILDCTLLLTRSWMLTAIFGVWAFAMMFNPTQYAIFGYSHQPLVVDGQLMSLADY
Otu0039|708	dbj|GCA003152135|	90840	131	12	0	3	395	59	189	5.25e-88	250	70125	Nitrospira sp.	bacteria	DWKDRQFWVTVTPVVSVCYPGAVMYYFWTFYRQPFGATLCLTGLLVGKWITVVFAWYWWANFPMNFVMPATMVPSALILDCVLLLTRSWMLTAIFGVWTFAMIFYPTNYFMFGYSKQPMVVDGQLLSLADY
Otu0040|693	dbj|GCA005239475|	90076	131	13	0	3	395	59	189	2.38e-88	251	70125	Nitrospira sp.	bacteria	DWKDRQFWVTVTPIVEVMYPGAIMYYFWTFYRQPFGATLSITGLLVGKWITIVFAWYWWANFPMNFMMPATMVASALILDCTLLLTRTWIITAIIGVWAFAMMFGPTNYALFGYSHQPLVVDGQLLSLADY
Otu0041|686	dbj|GCA005116825|	96183	131	5	0	3	395	59	189	1.63e-92	261	70125	Nitrospira sp.	bacteria	DWKDRQFWVTVTPIVEVMYPGAIMYYFWTFYRQPFGATLSISGLVVGKWITVLFAWYWWANFPVNFVMPATMVSSALILDCTLLLTRSWMMTAIFGVWAFAMMFYPTQYALFGYSKQPMVVDGQLLSLADY
Otu0042|682	dbj|GCA005239475|	90840	131	12	0	3	395	59	189	3.60e-89	253	70125	Nitrospira sp.	bacteria	DWKDRQFWMTVTPIVSVCYPGAVMYYFWTFYRQPFGATLCLTGLLVGKWITIVFAWYWWANFPVNFVMPATMVSSALILDCTLLLTRSWMLTAIFGVWAFAMMFNPTQYAIFGYSHQPLVVDGQLLSLADY
Otu0043|670	dbj|GCA005116965|	96947	131	4	0	3	395	57	187	5.26e-91	257	70125	Nitrospira sp.	bacteria	DWKDRQWWPIVTPVTLITFCAAIQYYNWVNYRQPFGATLCILALGAGKWIAVYTSWWWWSNYPPNFVMPATAIPGALVLDITLLLTRNWTLTAVIGAWMFAALFYPSNWPIFAYSHTPRVVDGAWLAGADY
Otu0044|647	dbj|GCA002869925|	95420	131	6	0	3	395	59	189	9.15e-92	259	1985133	Nitrospira sp. CG24A	bacteria	DWKDRQFWVTVTPIVEVMYPGAIMYYFWTFYRQPFGATLSITGLLVGKWITIVFAWYWWANFPANFVMPATMVSSALILDATLLLTRSWMLTAIFGVWAFAMMFNPTQYALFGYSHQPVVIDGQLMSLADY
Otu0045|589	dbj|GCA005116835|	98473	131	2	0	3	395	59	189	6.28e-94	265	70125	Nitrospira sp.	bacteria	DWKDRQFWVTVTPIVEVMYPGAIMYYFWTFYRQPFGATLSITGLLVGKWITIVFAWYWWANFPANFVMPATMVSSALILDCTLLLTRSWMLTAIFGVWAFAMMFYPTQYALFGYSKQPMVVDGQLLSLADY
Otu0046|578	dbj|GCA003152135|	96947	131	4	0	3	395	59	189	1.49e-94	266	70125	Nitrospira sp.	bacteria	DWKDRQWWVTVTPMVEVMYPGAVMYYFWTFYRQPFGATLCVTGLLCGKWITIVFAWYWWANFPMNFVMPATMVPSALVLDCVLLLTRSWMLTAIFGVWGFAMIFYPENYFMFAYSKQPLVADGQLLSLADY
Otu0047|495	dbj|GCA005116825|	96947	131	4	0	3	395	59	189	6.25e-92	260	70125	Nitrospira sp.	bacteria	DWKDRQFWVTVTPIVEVMYPGAIMYYFWTFYRQPFGATLSITGLLVGKWITVVLAWYWWANFPVNFVMPATMVSSALILDCTLLLTRSWMLTAIFGVWAFAMMFNPTQYAIFGYSHQPLVVDGQLLSLADY
Otu0048|490	dbj|GCA005116885|	97710	131	3	0	3	395	59	189	2.71e-93	263	70125	Nitrospira sp.	bacteria	DWKDRQFWVTVTPIVEVMYPGAIMYYFWTFYRQPFGATLSISGLVVGKWITVLFAWYWWANFPANFVMPATMISSALILDCTLLLTRSWMLTAIFGVWAFAMVFNPTQYAIFGYSHQPVVVDGQLLALADY
Otu0049|463	dbj|GCA005116825|	100000	131	0	0	3	395	59	189	6.68e-95	267	70125	Nitrospira sp.	bacteria	DWKDRQFWVTVTPIVEVMYPGAIMYYFWTFYRQPFGATLSITGLLVGKWITVVLAWYWWANFPVNFVMPATMVSSALILDCTLLLTRSWMLTAIFGVWAFAMMFYPTQYALFGYSKQPMVVDGQLLSLADY
Otu0050|462	dbj|GCA005239475|	90840	131	12	0	3	395	59	189	1.35e-88	251	70125	Nitrospira sp.	bacteria	DWKDRQFWVTVTPIVEVMYPGAIMYYFWTFYRQPFGATLSITGLLVGKWITIVMAWYWWANFPMNFVMPATMVPSALILDCTLLLTRSWMLTAIFGVWAFAMVFNPVNCALFCYSHQPMVVDGQLLSLADY
Otu0051|416	dbj|GCA005116825|	98473	131	2	0	3	395	59	189	5.04e-94	265	70125	Nitrospira sp.	bacteria	DWKDRQFWVTVTPIVEVMYPGAIMYYFWTFYRQPFGATLSITGLLVGKWITIVFAWYWWANFPVNFVMPATMVSSALILDCTLLLTRSWMLTAIFGVWAFAMMFYPTQYALFGYSKQPMVVDGQLLSLADY
Otu0052|412	dbj|GCA005116825|	90840	131	12	0	3	395	59	189	7.27e-88	249	70125	Nitrospira sp.	bacteria	DWKDRQFWVTVTPIVEVMYPGAIMYYFWTFYRQPFGATLSITGLLVGKWITIILAWYWWANFPMNFVMPATMVSSALILDCTLLLTRSWMLTAIFGVWAFAMMFNPSNYPIFAYSKQPLVADGALLSLADY
Otu0053|404	dbj|GCA005116835|	93893	131	8	0	3	395	59	189	1.77e-90	256	70125	Nitrospira sp.	bacteria	DWKDRQFWVTVTPIVEVMYPGAIMYYFWTFYRQPFGATLSISGLVVGKWITVLFAWYWWANFPANFVMPATMISSALILDATLLVTRSWMLTAIFGVWAFAMMFYPTQYAIFGYSKQPMVVDGQLLSLADY
Otu0054|401	dbj|GCA005239475|	98473	131	2	0	3	395	59	189	6.41e-94	265	70125	Nitrospira sp.	bacteria	DWKDRQFWVTVTPIVSVMYPGAIMYYFWTFYRQPFGATLSLTGLLVGKWITVVLAWYWWANFPMNFVMPGTMVASALILDCTLLLTRSWMLTAIFGVWAFAMMFNPTNYALFGYSHQPLVIDGQLMSLADY
Otu0055|383	dbj|GCA002869925|	97710	131	3	0	3	395	59	189	1.61e-92	261	1985133	Nitrospira sp. CG24A	bacteria	DWKDRQFWVTVTPIVEVMYPGAIMYYFWTFYRQPFGATLSITGLLVGKWITVLFAWYWWANFPANFVMPATMVSSALILDATLLLTRSWMLTAIFGVWAFAMMFNPTQYAIFGYSHQPVVVDGQLLSLADY
Otu0056|362	dbj|GCA005116825|	74809	131	33	0	3	395	59	189	3.11e-72	210	70125	Nitrospira sp.	bacteria	DWKDRQFWVTVTPIVEVMYPGAIMYYFWTFYRQPFGATLSITGLLVGKWITVVLAWHWWSNYAVNFVMPATLIPSALILDTVLLLTRNFVVTGVIGAMGFALLFYPANWAIFAHTHQPLVADGVLLTLADY
Otu0057|353	dbj|GCA002869925|	96183	131	5	0	3	395	59	189	3.99e-92	260	1985133	Nitrospira sp. CG24A	bacteria	DWKDRQFWVTVTPIVEVMYPGAIMYYFWTFYRQPFGATLSITGLLVGKWITIVFAWYWWANFPVNFVMPATMVSSALILDCTLLLTRSWMLTAIFGVWAFAMVFNPTNYALFGYSHQPMVVDGQLLSLADY
Otu0058|347	dbj|GCA005116825|	93130	131	9	0	3	395	59	189	2.60e-89	253	70125	Nitrospira sp.	bacteria	DWKDRQFWVTVTPIVEVMYPGAIMYYFWTFYRQPFGATLSITGLLVGKWITIVFAWYWWANFPVNFVMPATMVSSALILDCTLLLTRSWMLTAIFGVWAYAMMFNPTQYAICGYSHQPLVVDGQLLALADY
Otu0059|347	dbj|GCA005239475|	92366	131	10	0	3	395	59	189	2.08e-90	256	70125	Nitrospira sp.	bacteria	DWKDRQFWVTVTPIVEVMYPGAIMYYFWTFYRQPFGATLSITGLLVGKWITIVMAWYWWANFPMNFVMPATMVPSALILDCTLLLTRSWMLTAIFGVWAFAMVFNPANYALFGYSHQPMVVDGQLLSLADY
Otu0060|329	dbj|GCA003152135|	72519	131	36	0	3	395	59	189	3.36e-71	207	70125	Nitrospira sp.	bacteria	DWKDRQFWMTVTPIVEVAYPGAVMYYFWTFYRQPFGATLCITGLLVGKWITIVFAWHWWSNYAVNFVMPATLIPSALILDTVLLLTRNFVVTGVIGAMGFALLFYPANWAIFAHTHQPLVADGVLLTLADY
Otu0061|326	dbj|GCA002869925|	92366	131	10	0	3	395	59	189	3.89e-88	250	1985133	Nitrospira sp. CG24A	bacteria	DWKDRQFWVTVTPIVEVMYPGAIMYYFWTFYRQPFGATLSITGLLVGKWITICLAWYWWANFPINFVMPATMVPSALILDCTLLLTRSWMLTAIFGVWAFAMVFNPVNCALFCYSHQPMVVDGQLLSLADY
Otu0062|316	dbj|GCA005116835|	95420	131	6	0	3	395	59	189	9.91e-91	257	70125	Nitrospira sp.	bacteria	DWKDRQFWVTVTPIVEVMYPGAIMYYFWTFYRQPFGATLSITGLLVGKWITIVFAWYWWANFPVNFVMPATMVSSALILDCTLLLTRSWMLTAIFGVWAYAMMFNPTQYAIFGYSHQPLVVDGQLLSLADY
Otu0063|283	dbj|GCA018242685|	77099	131	30	0	3	395	57	187	7.89e-57	170	70125	Nitrospira sp.	bacteria	DWKDRQYWVVITPIVAIMFCAAVQYYLWVNYRQPFGATLTILALLAGKWVTVVAAWWWWSNYPYNFVMPATLIPSALILDTVLLLTRNFVVTGVIGAMGFALLFYPANWAIFAHTHQPLVADGVLLTLADY
Otu0064|282	dbj|GCA011090425|	76336	131	31	0	3	395	57	187	4.78e-65	191	2039809	Nitrospira sp. LK70	bacteria	DWKDRQWWVVVTPVTAITFCAAIQYYLWVNYRQPFGATLTILALLAGKWVTVVAAWHWWSNYAVNFVMPATLIPSALILDTVLLLTRNFVVTGVIGAMGFALLFYPANWAIFAHTHQPLVADGVLLTLADY
Otu0065|274	dbj|GCA005116835|	96947	131	4	0	3	395	59	189	2.33e-93	263	70125	Nitrospira sp.	bacteria	DWKDRQFWVTVTPIVEVMYPGAIMYYFWTFYRQPFGATLSITGLLVGKWITVLFAWYWWANFPANFVMPATMVSSALILDCTLLLTRSWMLTAIFGVWAFAMMFYPTQYALFGYSKQPMVVDGQLLSLADY
Otu0066|263	dbj|GCA003152135|	69466	131	40	0	3	395	59	189	8.32e-68	198	70125	Nitrospira sp.	bacteria	DWKDRQFWVTVTPIVLICYPGAVMYYFWTFYRQPFGATLCIVALLTGKWITIYFAWHWWSNYAVNFVMPATLIPSALILDTVLLLTRNFVVTGVIGAMGFALLFYPANWAIFAHTHQPLVADGVLLTLADY
Otu0067|256	dbj|GCA003152135|	92366	131	10	0	3	395	59	189	6.93e-83	237	70125	Nitrospira sp.	bacteria	DWKDRQFWVTVTPVVTVCYPGAVMYYFWTFYRQPFGATLCVTGLLVGKWITVVFAWYWWANFPMNFVMPATMVPSAIILDCVLLLTRSWMLTAIFGVWAFAMIFYPENYFLFGYSKQPMVVDGQLLSLGDY
Otu0068|241	dbj|GCA005116885|	98473	131	2	0	3	395	59	189	1.32e-93	264	70125	Nitrospira sp.	bacteria	DWKDRQFWVTVTPIVEVMYPGAIMYYFWTFYRQPFGATLSITGLLVGKWITVLFAWYWWANFPANFVMPATMISSALILDATLLLTRSWMLTAIFGVWAFAMVFNPTQYAIFGYSHQPVVVDGQLMSLADY
Otu0069|239	dbj|GCA005239465|	84733	131	20	0	3	395	57	187	8.60e-64	188	70125	Nitrospira sp.	bacteria	DWKDRQWWVVVTPVTAITFCAAIQYYLWVNYRQPFGATLTILALLAGKWVTVVAAWWWWSNYPYNFVMPATLLPSALVLDIVLLLTRSWVITAVVGAWLFAALFYPTNWALFAHTHQPLVADGVLLTLADY
Otu0070|231	dbj|GCA005239475|	89313	131	14	0	3	395	59	189	9.85e-88	249	70125	Nitrospira sp.	bacteria	DWKDRQFWVTVTPIVEVMYPGAIMYYFWTFYRQPFGATLCITGLLVGKWITIVFAWYWWANFPMNFMMPATMVASALILDCTLLLTRTWIITAIIGVWAFAMMFGPTNYALFGYSHQPLVVDGQLLSLADY
Otu0071|227	dbj|GCA002869925|	87023	131	17	0	3	395	59	189	2.58e-85	243	1985133	Nitrospira sp. CG24A	bacteria	DWKDRQFWMTVTPIVEVAYPGAVMYYFWTFYRQPFGATLCITGLLVGKWITIVFAWYWWANFPMNFMMPATMVASALILDATLLLTRTWIITAIIGVWAFAMMFNPTQYAIFGYSHQPLVVDGQLLSLADY
Otu0072|224	dbj|GCA005239475|	93893	131	8	0	3	395	59	189	2.76e-91	258	70125	Nitrospira sp.	bacteria	DWKDRQFWVTVTPIVEVMYPGAIMYYFWTFYRQPFGATLSITGLLVGKWITIVLAWYWWANFPMNFVMPATMVPSALILDCTLLLTRSWMLTAIFGVWAFAMMFNPTQYAIFGYSHQPLVVDGQLLSLADY
Otu0073|222	dbj|GCA005239475|	95420	131	6	0	3	395	59	189	1.80e-92	261	70125	Nitrospira sp.	bacteria	DWKDRQFWVTVTPIVEVMYPGAIMYYFWTFYRQPFGATLSITGLLVGKWITIVLAWYWWANFPMNFVMPATMVPSALILDCTLLLTRSWMLTAIFGVWAFAMMFNPTNYALFGYSHQPLVVDGQLLSLADY
Otu0074|211	dbj|GCA003152135|	92366	131	10	0	3	395	59	189	5.97e-89	252	70125	Nitrospira sp.	bacteria	DWKDRQFWVTVTPVVSICYPGAVMYYFWTFYRQPFGATLCLTGLLVGKWITIVFAWYWWANFPMNFVMPATMVPSALILDCTLLLTRSWMLTAIFGVWTFAMIFYPENYFLFGYSKQPLVADGQLLSLGDY
Otu0075|203	dbj|GCA003152135|	91603	131	11	0	3	395	59	189	3.69e-89	253	70125	Nitrospira sp.	bacteria	DWKDRQFWVTVTPIVEVMYPGAIMYYFWTFYRQPFGATLSITGLLVGKWITIVLAWYWWANFPMNFVMPATMVPSALVLDCVLLLTRSWMLTAIFGVWGFAMIFYPENYFMFAYSKQPLVADGQLLSLADY
Otu0076|201	dbj|GCA005239475|	91603	131	11	0	3	395	59	189	7.09e-89	252	70125	Nitrospira sp.	bacteria	DWKDRQFWVTVTPIVEVMYPGAIMYYFWTFYRQPFGATLSITGLLVGKWITIVLAWYWWANFPMNFVMPATMVPSALILDCTLLLTRSWMLTAIFGVWAFAMVFNPVNCALFCYSHQPMVVDGQLLSLADY
Otu0077|200	dbj|GCA003152135|	76336	131	31	0	3	395	59	189	6.85e-75	216	70125	Nitrospira sp.	bacteria	DWKDRQWWVTVTPMVEVMYPGAVMYYFWTFYRQPFGATLCVTGLLCGKWITIYFAWHWWSNYAVNFVMPATLIPSALILDTVLLLTRNFVVTGVIGAMGFALLFYPANWAIFAHTHQPLVADGVLLTLADY
Otu0078|198	dbj|GCA003152135|	67939	131	42	0	3	395	59	189	7.36e-65	191	70125	Nitrospira sp.	bacteria	DWKDRQFWVTVTPIVLICYPGAVMYYFWTFYRQPFGATVCLTGVFVGKIIAMYFAWWGWANFPLNFVMPATLIPSALILDTVLLLTRNFVVTGVIGAMGFALLFYPANWAIFAHTHQPLVADGVLLTLADY
Otu0079|194	dbj|GCA005239475|	93130	131	9	0	3	395	59	189	8.97e-91	257	70125	Nitrospira sp.	bacteria	DWKDRQFWVTVTPIVEVMYPGAIMYYFWTFYRQPFGATLSITGLLVGKWITIVLAWYWWANFPMNFVMPATMVPSALILDCTLLLTRSWMLTAIFGVWAFAMVFNPANYALFGYSHQPMVVDGQLLSLADY
Otu0080|193	dbj|GCA005116835|	96947	131	4	0	3	395	59	189	7.52e-92	259	70125	Nitrospira sp.	bacteria	DWKDRQFWVTVTPIVEVMYPGAIMYYFWTFYRQPFGATLSITGLLVGKWITIVFAWYWWANFPANFVMPATMVSSALILDCTLLLTRSWMLTAIFGVWAFAMMFNPTQYAIFGYSHQPLVVDGQLLSLADY
Otu0081|192	dbj|GCA001458775|	97710	131	3	0	3	395	57	187	1.23e-93	263	1742973	Candidatus Nitrospira nitrificans	bacteria	DWKDRQWWPIVTPVTLITFCAAIQYYNWVNYRQPFGATLCILALAAGKWIAVYTSWWWWSNYPPNFVMPATAIPGALVLDIVLLLTRNWTLTAVIGAWMFAALFYPSNWPIFAYSHTPIVVDGALLSWADY
Otu0082|190	dbj|GCA002869925|	97710	131	3	0	3	395	59	189	1.03e-92	262	1985133	Nitrospira sp. CG24A	bacteria	DWKDRQFWVTVTPIVEVMYPGAIMYYFWTFYRQPFGATLSITGLLVGKWITVLFAWYWWANFPANFVMPATMVSSALILDCTLLLTRSWMLTAIFGVWAFAMVFNPTQYAIFGYSHQPVVVDGQLLSLADY
Otu0083|184	dbj|GCA005239475|	76336	131	31	0	3	395	59	189	4.28e-77	222	70125	Nitrospira sp.	bacteria	DWKDRQYWVVITPIVAIMFCAAVQYYLWVNYRQPFGATLCIVALLTGKWITIYFAWHWWSNYAVNFVMPATMVSSALILDCTLLLTRSWMLTAIFGVWAFAMMFNPTQYAIFGYSHQPLVVDGQLLSLADY
Otu0084|183	dbj|GCA005239475|	93130	131	9	0	3	395	59	189	4.76e-91	258	70125	Nitrospira sp.	bacteria	DWKDRQFWVTVTPIVEVMYPGAIMYYFWTFYRQPFGATLSITGLLVGKWITIVMAWYWWANFPMNFVMPATMVPSALILDCTLLLTRSWMLTAIFGVWAFAMVFNPTNYALFGYSHQPMVVDGQLLSLADY
Otu0085|177	dbj|GCA002869925|	96947	131	4	0	3	395	59	189	8.02e-92	259	1985133	Nitrospira sp. CG24A	bacteria	DWKDRQFWVTVTPIVEVMYPGAIMYYFWTFYRQPFGATLSITGLLVGKWITVLFAWYWWANFPANFVMPATMVSSALILDCTLLLTRSWMLTAIFGVWAFAMMFGPTNYALFGYSHQPLVVDGQLLSLADY
Otu0086|172	dbj|GCA005116835|	97710	131	3	0	3	395	59	189	1.26e-93	264	70125	Nitrospira sp.	bacteria	DWKDRQFWVTVTPIVEVMYPGAIMYYFWTFYRQPFGATLSITGLLVGKWITVLFAWYWWANFPANFVMPATMVSSALILDCTLLLTRSWMLTAIFGVWAFAMMFYPTQYAIFGYSKQPMVVDGQLLSLADY
Otu0087|172	dbj|GCA002869925|	86260	131	18	0	3	395	59	189	2.22e-81	233	1985133	Nitrospira sp. CG24A	bacteria	DWKDRQFWVTVTPIVLICYPGAVMYYFWTFYRQPFGATVCLTGVFVGKIIAMYFAWWGWANFPLNFVMPATMVSSALILDCTLLLTRSWMLTAIFGVWAFAMVFNPTNYALFGYSHQPMVVDGQLLSLADY
Otu0088|170	dbj|GCA005116825|	100000	131	0	0	3	395	59	189	6.68e-95	267	70125	Nitrospira sp.	bacteria	DWKDRQFWVTVTPIVEVMYPGAIMYYFWTFYRQPFGATLSITGLLVGKWITVVLAWYWWANFPVNFVMPATMVSSALILDCTLLLTRSWMLTAIFGVWAFAMMFYPTQYALFGYSKQPMVVDGQLLSLADY
Otu0089|169	dbj|GCA005116835|	97710	131	3	0	3	395	59	189	1.26e-93	264	70125	Nitrospira sp.	bacteria	DWKDRQFWVTVTPIVEVMYPGAIMYYFWTFYRQPFGATLSITGLLVGKWITVLFAWYWWANFPANFVMPATMVSSALILDCTLLLTRSWMLTAIFGVWAFAMMFYPTQYAIFGYSKQPMVVDGQLLSLADY
Otu0090|169	dbj|GCA002083365|	71756	131	37	0	3	395	60	190	4.76e-66	194	1827376	Nitrospira sp. SG-bin1	bacteria	DWKDRQFWVTVTPMVAIMFCAAVQNYLWVNYRQPFGATLCIGALLFGKYITILFAWHWWSNYPINFVMPATLIPSALILDIVLLLTRNFVVTGVIGAMGFALLFYPANWAIFAHTHQPLVADGVLLTLADY
Otu0091|168	dbj|GCA003152135|	93130	131	9	0	3	395	59	189	1.03e-89	254	70125	Nitrospira sp.	bacteria	DWKDRQWWVTVTPMVEVMYPGAVMYYFWTFYRQPFGATLCVTGLLCGKWITIVFAWYWWANFPMNFVMPATMVSSALILDCTLLLTRSWMLTAIFGVWAFAMVFNPTNYALFGYSHQPMVVDGQLLSLADY
Otu0092|167	dbj|GCA005116825|	93130	131	9	0	3	395	59	189	3.20e-89	253	70125	Nitrospira sp.	bacteria	DWKDRQFWVTVTPIVEVMYPGAIMYYFWTFYRQPFGATLSITGLLVGKWITVVLAWYWWANFPVNFVMPATMVSSALILDCTLLLTRSWMLTAIFGAWAFALMFYPSNYFIFAFSHQPMVVDGQLLSLADY
Otu0093|165	dbj|GCA005239475|	93893	131	8	0	3	395	59	189	5.37e-91	258	70125	Nitrospira sp.	bacteria	DWKDRQFWVTVTPIVEVMYPGAIMYYFWTFYRQPFGATLSITGLLVGKWITVVLAWYWWANFPVNFVMPATMVPSALILDCTLLLTRSWMLTAIFGVWAFAMVFNPTNYALFGYSHQPMVVDGQLLSLADY
Otu0094|162	dbj|GCA005116825|	96947	131	4	0	3	395	59	189	1.12e-92	261	70125	Nitrospira sp.	bacteria	DWKDRQFWVTVTPIVEVMYPGAIMYYLWTFYRQPFGATLSITGLLVGKWITIVFAWYWWANFPMNFVMPATMVSSALILDCTLLLTRSWMLTAIFGVWAFAMMFYPTQYALFGYSKQPMVVDGQLLSLADY
Otu0095|145	dbj|GCA005239475|	90076	131	13	0	3	395	59	189	1.83e-88	251	70125	Nitrospira sp.	bacteria	DWKDRQFWVTVTPIVEVMYPGAIMYYFWTFYRQPFGATLSITGLLIGKWITIVLAWYWWANFPMNFVMPASMVSSALILDCTLLLTRSWMLTAIFGVWAFAMMFNPSNYPIFAYSKQPLVADGQLLSLADY
Otu0096|139	dbj|GCA005116835|	96947	131	4	0	3	395	59	189	2.33e-93	263	70125	Nitrospira sp.	bacteria	DWKDRQFWVTVTPIVEVMYPGAIMYYFWTFYRQPFGATLSITGLLVGKWITVLFAWYWWANFPANFVMPATMVSSALILDCTLLLTRSWMLTAIFGVWAFAMMFYPTQYALFGYSKQPMVVDGQLLSLADY
Otu0097|134	dbj|GCA003152135|	93130	131	9	0	3	395	59	189	2.18e-90	256	70125	Nitrospira sp.	bacteria	DWKDRQFWVTVTPIVLICYPGAVMYYFWTFYRQPFGATLCVTGLLCGKWITIVFAWYWWANFPMNFVMPATMVPSALVLDCVLLLTRSWMLTAIFGVWGFAMIFYPENYFMFAYSKQPLVADGQLLSLADY
Otu0098|132	dbj|GCA005116885|	90076	131	13	0	3	395	59	189	3.21e-86	245	70125	Nitrospira sp.	bacteria	DWQDRQFWVTVTPIVEVLYPGAIMYYFWTFYRQPFGATLSITGLLVGKWITVLFAWYWWANFPANFVMPATMVSSALILDCTLLLTRSWMLTAIFGVWMFAMMFNPTQYAICGYSHQPRVVEGQWRSLADY
Otu0099|131	dbj|GCA005116885|	96947	131	4	0	3	395	59	189	6.29e-93	262	70125	Nitrospira sp.	bacteria	DWKDRQFWVTVTPIVEVMYPGAIMYYFWTFYRQPFGATLSITGLLVGKWITIVFAWYWWANFPANFVMPATMISSALILDATLLLTRSWMLTAIFGVWAFAMVFNPTQYAIFGYSHQPVVVDGQLMSLADY
Otu0100|128	gb|ABC59824|	91603	131	11	0	3	395	8	138	3.16e-88	246	360316	Crenothrix polyspora	g-proteobacteria	DWKDRQYWVVITPIVAIMFCAAVQYYLWVNYRQPFGATLCILALGAGKWIAVYTSWWWWSNYPPNFVMPATAIPGALVLDITLLLTRNWTLTAVIGAWMFAALFYPSNWPIFAYSHTPIVVDGALLSWADY
Otu0101|128	dbj|GCA005116885|	96947	131	4	0	3	395	59	189	1.01e-92	262	70125	Nitrospira sp.	bacteria	DWKDRQFWVTVTPIVEVMYPGAIMYYFWTFYRQPFGATLSISGLVVGKWITVLFAWYWWANFPANFVMPATMISSALILDCTLLLTRSWMLTAIFGVWAFAMMFNPTQYAIFGYSHQPLVVDGQLLSLADY
Otu0102|126	dbj|GCA005116825|	97710	131	3	0	3	395	59	189	1.87e-93	264	70125	Nitrospira sp.	bacteria	DWKDRQFWVTVTPIVEVAYPGAIMYYFWTFYRQPFGATLSITGLLVGKWITIVLAWYWWANFPVNFVMPATMVSSALILDCTLLLTRSWMMTAIFGVWAFAMMFYPTQYALFGYSKQPMVVDGQLLSLADY
Otu0103|122	dbj|GCA016722055|	91603	131	11	0	3	395	57	187	3.38e-87	247	70125	Nitrospira sp.	bacteria	DWKDRQWWPIVTPITAITFCAALQYYNWVNYRQPFGATLCILAVGAGKWIAVYTSWYWWSNYPVNFVMPATLLPSALVLDVVLLLTRNWTLTAVIGAWMFAILFYPSNWPIFGYSHTPIVVDGTLLSWADY
Otu0104|122	dbj|GCA002869925|	96183	131	5	0	3	395	59	189	6.59e-92	260	1985133	Nitrospira sp. CG24A	bacteria	DWKDRQFWVTVTPIVEVMYPGAIMYYFWTFYRQPFGATLSITGLLVGKWITIVFAWYWWANFPANFVMPATMVSSALILDCTLLLTRSWMLTAIFGVWAFAMMFNPTQYALFGYSHQPVVVDGQLLSLADY
Otu0105|121	dbj|GCA005116825|	95385	130	6	0	6	395	60	189	1.28e-89	254	70125	Nitrospira sp.	bacteria	AWQDRQFWVTVTPIVEVMYPGAIMYYFWTFYRQPFGATLSITGLLVGKWITVVLAWYWWANFPVNFVMPATMVSSALILDCTLLLTRSWMLTAIFGVWAFAMMFYPTQYALCGYSKQPMVVEGQRRALADY
Otu0106|116	dbj|GCA005116825|	95420	131	6	0	3	395	59	189	1.60e-90	256	70125	Nitrospira sp.	bacteria	DWKDRQFWVTVTPIVEVMYPGAIMYYFWTFYRQPFGATLSITGLLVGKWITVVLAWYWWANFPANFVMPATMVSSALILDCTLLLTRSWMLTAIFGVWMFAMMFNPTQYAIFGYSHQPLVVDGQLLSLADY
Otu0107|116	dbj|GCA005239475|	83206	131	22	0	3	395	59	189	1.49e-80	231	70125	Nitrospira sp.	bacteria	DWKDRQFWVTVTPIVLICYPGAVMYYFWTFYRQPFGATVCLTGVFVGKIIAMYFAWWGWANFPLNFVMPATMIGSALILDCTLLLTRSWMLTAIFGVWMFAMMFNPTQYAIFGYSHQPLVVDGQLLSLADY
Otu0108|115	dbj|GCA005239475|	83206	131	22	0	3	395	59	189	3.58e-81	233	70125	Nitrospira sp.	bacteria	DWKDRPFWMTVTPIVEVCYPGAVMYYFWTFYRQPFGATLSITGLLVGKWITIVFAWYWWANFPMNFMMPATMVGSALILDCTLLLTRTWIITAIIGVWAFAMMFGPTNYALVAYSHQPWAVDGQRRALADY
Otu0109|114	dbj|GCA003152135|	94656	131	7	0	3	395	59	189	1.95e-91	258	70125	Nitrospira sp.	bacteria	DWKDRQFWVTVTPIVEVMYPGAIMYYFWTFYRQPFGATLSITGLLVGKWITIVFAWYWWANFPMNFVMPATMVPSALILDCVLLLTRSWMLTAIFGVWAFAMIFYPENYFIFGYSKQPLVADGQLLSLADY
Otu0110|113	dbj|GCA005116835|	93893	131	8	0	3	395	59	189	1.64e-89	254	70125	Nitrospira sp.	bacteria	DWKDRQFWMTVTPIVEVAYPGAVMYYFWTFYRQPFGATLCITGLLVGKWITIVFAWYWWANFPANFVMPATMVSSALILDCTLLLTRSWMLTAIFGVWAFAMMFNPTQYAIFGYSHQPLVVDGQLLSLADY
Otu0111|112	dbj|GCA002869925|	91603	131	11	0	3	395	59	189	4.59e-88	250	1985133	Nitrospira sp. CG24A	bacteria	DWKDRQFWVTVTPIVEVMYPGAIMYYFWTFYRQPFGATLSITGLLVGKWITIVFAWYWWANFPMNFMMPATMVASALILDATLLLTRTWIITAIIGVWAFAMVFGPTNYALFGYSHQPLVVDGQLLSLADY
Otu0112|112	dbj|GCA005116745|	95385	130	6	0	6	395	58	187	9.89e-89	251	70125	Nitrospira sp.	bacteria	AWKDRQWWPIVTPVTLITFCAAIQYYNWVNYRQPFGATLCILALGAGKWMAVYTSWWWWSNYPPNFVMPATAIPGALVLDITLLLTRNWTLTAVIGAWMFAALFYPSNWPIGAYSQTPRVVEGAWRSWADY
Otu0113|110	dbj|GCA003152135|	73282	131	35	0	3	395	59	189	5.72e-73	211	70125	Nitrospira sp.	bacteria	DWKDRQYWVVITPIVAIMFCAAVQYYLWVNYRQPFGATLCIVALLTGKWITIYFAWHWWSNYAVNFVMPATMIGSALILDCVLLLTRSWMLTAIFGAWAFALMFYPSNYFIFAFSHQPMVVDGQLLSLADY
Otu0114|107	dbj|GCA005239475|	93893	131	8	0	3	395	59	189	2.08e-91	258	70125	Nitrospira sp.	bacteria	DWKDRQFWVTVTPIVEVMYPGAIMYYFWTFYRQPFGATLSITGLLVGKWITIVLAWYWWANFPMNFVMPATMVPSALILDCTLLLTRSWMLTAIFGVWAFAMMFNPANYALFGYSHQPMVVDGQLLSLADY
Otu0115|106	dbj|GCA005116835|	96183	131	5	0	3	395	59	189	2.03e-91	258	70125	Nitrospira sp.	bacteria	DWKDRQFWVTVTPIVEVMYPGAIMYYFWTFYRQPFGATLSITGLLVGKWITIVFAWYWWANFPANFVMPASMVSSALILDCTLLLTRSWMLTAIFGVWAFAMMFNPTQYAIFGYSHQPLVVDGQLLSLADY
Otu0116|106	dbj|GCA003152135|	91603	131	11	0	3	395	59	189	1.55e-90	256	70125	Nitrospira sp.	bacteria	DWKDRQWWVTVTPMVEVMYPGAVMYYFWTFYRQPFGATLCVTGLLCGKWITIVFAWYWWANFPMNFVMPATMVPSALVLDCVLLLTRSWMLTAIFGAWAFALMFYPNNYFIFAFSHQPMVVDGQLLSLADY
Otu0117|105	dbj|GCA005239475|	84733	131	20	0	3	395	59	189	9.67e-85	241	70125	Nitrospira sp.	bacteria	DWKDRQFWVTVTPIVLICYPGAVMYYFWTFYRQPFGATLCITGLLVGKWITIVLAWYWWANFPMNFVMPATMIGSALILDCVLLLTRSWMLTAIFGAWAFALMFYPSNYFIFAFSHQPMVVDGQLLSLADY
Otu0118|105	dbj|GCA005239475|	93130	131	9	0	3	395	59	189	1.55e-90	256	70125	Nitrospira sp.	bacteria	DWKDRQFWVTVTPIVEVMYPGAIMYYFWTFYRQPFGATLSITGLLVGKWITIVLAWYWWANFPMNFVMPATMVSSALILDCTLLLTRSWMLTAIFGVWAFAMMFNPSNYPLFAYSHQPLVADGQLLSLADY
Otu0119|100	dbj|GCA005116825|	77099	131	30	0	3	395	59	189	9.02e-74	214	70125	Nitrospira sp.	bacteria	DWKDRQFWVTVTPIVEVAYPGAIMYYFWTFYRQPFGATLSITGLLVGKWITIVLAWYWWANFPMNFVMPATMVPSALILDTVLLLTRNFVVTGVIGAMGFALLFYPANWAIFAHTHQPLVADGVLLTLADY
Otu0120|99	dbj|GCA005116825|	96947	131	4	0	3	395	59	189	2.47e-92	261	70125	Nitrospira sp.	bacteria	DWKDRQFWVTVTPIVEVAYPGAIMYYFWTFYRQPFGATLSITGLLVGKWITIVLAWYWWANFPMNFVMPATMVPSALILDCTLLLTRSWMLTAIFGVWAFAMMFYPTQYALFGYSKQPMVVDGQLLSLADY
Otu0121|98	dbj|GCA005116825|	98473	131	2	0	3	395	59	189	5.04e-94	265	70125	Nitrospira sp.	bacteria	DWKDRQFWVTVTPIVEVMYPGAIMYYFWTFYRQPFGATLSITGLLVGKWITIVFAWYWWANFPVNFVMPATMVSSALILDCTLLLTRSWMLTAIFGVWAFAMMFYPTQYALFGYSKQPMVVDGQLLSLADY
Otu0122|97	dbj|GCA003152135|	73282	131	35	0	3	395	59	189	6.56e-72	209	70125	Nitrospira sp.	bacteria	DWKDRQFWVTVTPIVEVMYPGAIMYYFWTFYRQPFGATLSITGLLVGKWITIVLAWHWWSNYAINFVMPATLLPSALVLDIVLLLTRNFVATGVVGAMAFALLFYPANWFIFAHTHQPLVADGVLLSLADY
Otu0123|93	dbj|GCA003152135|	93893	131	8	0	3	395	59	189	1.82e-89	253	70125	Nitrospira sp.	bacteria	DWKDRQWWVTVTPMVEVMYPGAVMYYFWTFYRQPFGATLCITGLLVGKWITIVFAWYWWANFPMNFVMPATMVPSALILDCVLLLTRSWMLTAIFGVWAFAMMFGPTNYALFGYSHQPLVVDGQLLSLADY
Otu0124|91	dbj|GCA002869925|	94656	131	7	0	3	395	59	189	1.64e-90	256	1985133	Nitrospira sp. CG24A	bacteria	DWKDRQFWVTVTPIVEVMYPGAIMYYFWTFYRQPFGATLSITGLLVGKWITIVFAWYWWANFPVNFVMPATMVPSALILDCTLLLTRSWMLTAIFGVWAFAMVFNPANYALFGYSHQPMVVDGQLLSLADY
Otu0125|91	dbj|GCA005239475|	87023	131	17	0	3	395	59	189	4.08e-86	245	70125	Nitrospira sp.	bacteria	DWKDRQWWVTVTPMVEVMYPGAVMYYFWTFYRQPFGATLCITGLLVGKWITIVFAWYWWANFPMNFMMPATMVASALILDCTLLLTRTWIITAIIGVWAFAMMFGPTNYALFGYSHQPLVVDGQLLSLADY
Otu0126|90	dbj|GCA005116825|	80916	131	25	0	3	395	59	189	8.91e-77	221	70125	Nitrospira sp.	bacteria	DWKDRQFWVTVTPIVEVMYPGAIMYYFWTFYRQPFGATLSITGLLVGKWITVVLAWYWWANFPVNFVMPATAIPGALVLDITLLLTRNWTLTAVIGAWMFAALFYPSNWPIFAYSHTPIVVDGALLSWADY
Otu0127|90	dbj|GCA005116835|	98473	131	2	0	3	395	59	189	6.28e-94	265	70125	Nitrospira sp.	bacteria	DWKDRQFWVTVTPIVEVMYPGAIMYYFWTFYRQPFGATLSITGLLVGKWITIVFAWYWWANFPANFVMPATMVSSALILDCTLLLTRSWMLTAIFGVWAFAMMFYPTQYALFGYSKQPMVVDGQLLSLADY
Otu0128|89	dbj|GCA005116885|	92366	131	10	0	3	395	59	189	4.77e-90	255	70125	Nitrospira sp.	bacteria	DWKDRPFWVTVTPIVEVMYPGAIMYYFWTFYRQPFGATLSITGLLVGKWITIVFAWYWWANFPANFVMPASMVSSALILDCTLLLTRSWMLTAIFGVWAFAMMFNPTQYAIFGYSHQPVVIDGQLMSLADY
Otu0129|88	dbj|GCA003152135|	93130	131	9	0	3	395	59	189	2.30e-90	256	70125	Nitrospira sp.	bacteria	DWKDRQWWVTVTPMVEVMYPGAVMYYFWTFYRQPFGATLCITGLLVGKWITIVFAWYWWANFPMNFVMPATMVPSALVLDCVLLLTRSWMLTAIFGVWAFAMMFYPTQYALFGYSKQPMVVDGQLLSLADY
Otu0130|87	dbj|GCA005116885|	94656	131	7	0	3	395	59	189	2.32e-91	258	70125	Nitrospira sp.	bacteria	DWKDRQFWVTVTPIVEVMYPGAIMYYFWTFYRQPFGATLSITGLLVGKWITVILAWYWWANFPVNFVMPATMVSSALILDCTLLLTRSWMLTAIFGVWAFAMVFNPTQYAIFGYSHQPVVVDGQLMSLADY
Otu0131|86	dbj|GCA005116835|	96947	131	4	0	3	395	59	189	6.03e-93	262	70125	Nitrospira sp.	bacteria	DWKDRQFWVTVTPIVEVMYPGAIMYYFWTFYRQPFGATLSISGLVVGKWITIVFAWYWWANFPANFVMPASMVSSALILDCTLLLTRSWMLTAIFGVWAFAMMFYPTQYAIFGYSKQPMVVDGQLLSLADY
Otu0132|86	dbj|GCA005116825|	86260	131	18	0	3	395	59	189	6.26e-82	234	70125	Nitrospira sp.	bacteria	DWKDRQFWVTVTPIVLICYPGAVMYYFWTFYRQPFGATVCLTGVFVGKIIAMYFAWWGWANFPLNFVMPATMVSSALILDCTLLLTRSWMMTAIFGVWAFAMMFYPTQYALFGYSKQPMVVDGQLLSLADY
Otu0133|84	dbj|GCA005116885|	99237	131	1	0	3	395	59	189	1.47e-93	264	70125	Nitrospira sp.	bacteria	DWKDRQFWVTVTPIVEVAYPGAIMYYFWTFYRQPFGATLSISGLVVGKWITVLFAWYWWANFPANFVMPATMISSALILDATLLLTRSWMLTAIFGVWAFAMVFNPTQYAIFGYSHQPVVVDGQLMSLADY
Otu0134|83	dbj|GCA003152135|	90076	131	13	0	3	395	59	189	1.05e-86	246	70125	Nitrospira sp.	bacteria	DWKDRQWWVTVTPMVEVMYPGAVMYYFWTFYRQPFGATLCVTGLLCGKWITIVFAWYWWANFPMNFMMPATMVASALILDCTLLLTRTWIITAIIGVWAFAMMFGPTNYALFGYSHQPLVVDGQLLSLADY
Otu0135|83	dbj|GCA002869925|	97710	131	3	0	3	395	59	189	6.57e-93	262	1985133	Nitrospira sp. CG24A	bacteria	DWKDRQFWVTVTPIVEVMYPGAIMYYFWTFYRQPFGATLSITGLLVGKWITVLFAWYWWANFPANFVMPATMVSSALILDCTLLLTRSWMLTAIFGVWAFAMMFNPTNYALFGYSHQPMVVDGQLLSLADY
Otu0136|82	dbj|GCA005116885|	97710	131	3	0	3	395	59	189	3.53e-93	263	70125	Nitrospira sp.	bacteria	DWKDRQFWVTVTPIVEVMYPGAIMYYFWTFYRQPFGATLSITGLLVGKWITVLFAWYWWANFPANFVMPATMISSALILDATLLLTRSWMLTAIFGVWAFAMVFNPTQYAIFGYSHQPVVVDGQLLSLADY
Otu0137|80	dbj|GCA005116825|	94656	131	7	0	3	395	59	189	1.95e-91	258	70125	Nitrospira sp.	bacteria	DWKDRQFWVTVTPVVSVCYPGAVMYYFWTFYRQPFGATLCLTGLLVGKWITVVLAWYWWANFPVNFVMPATMVSSALILDCTLLLTRSWMMTAIFGVWAFAMMFYPTQYALFGYSKQPMVVDGQLLSLADY
Otu0138|78	dbj|GCA003152135|	83969	131	21	0	3	395	59	189	2.77e-80	230	70125	Nitrospira sp.	bacteria	DWKDRQFWVTVTPIVLICYPGAVMYYFWTFYRQPFGATVCLTGVFVGKIIAMYFAWWGWANFPLNFVMPATMVPSALVLDCVLLLTRSWMLTAIFGVWGFAMIFYPENYFMFAYSKQPLVADGQLLSLADY
Otu0139|75	dbj|GCA003152135|	91603	131	11	0	3	395	59	189	1.00e-87	249	70125	Nitrospira sp.	bacteria	DWKDRQWWVTVTPMVEVMYPGAVMYYFWTFYRQPFGATLCVTGLLCGKWITIVFAWYWWANFPMNFVMPATMVSSALILDCTLLLTRSWMLTAIFGVWMFAMMFNPTQYAIFGYSHQPLVVDGQLLSLADY
Otu0140|75	dbj|GCA005239475|	87786	131	16	0	3	395	59	189	8.65e-87	247	70125	Nitrospira sp.	bacteria	DWKDRQFWVTVTPIVEVMYPGAIMYYFWTFYRQPFGATLSITGLLVGKWITIVLAWYWWANFPMNFVMPATMIGSALILDCVLLLTRSWMLTAIFGAWAFALMFYPNNYFIFAFSHQPMVVDGQLLSLADY
Otu0141|70	dbj|GCA005116835|	97710	131	3	0	3	395	59	189	1.84e-92	261	70125	Nitrospira sp.	bacteria	DWKDRQFWVTVTPIVEVMYPGAIMYYFWTFYRQPFGATLSITGLLVGKWITIVFAWYWWANFPANFVMPATMVSSALILDATLLLTRSWMLTAIFGVWAFAMMFYPTQYALFGYSKQPMVVDGQLLSLADY
Otu0142|68	dbj|GCA003152135|	90840	131	12	0	3	395	59	189	6.10e-89	252	70125	Nitrospira sp.	bacteria	DWKDRQFWVTVTPIVEVMYPGAIMYYFWTFYRQPFGATLSITGLLVGKWITVVLAWYWWANFPMNFVMPATMVPSALVLDCVLLLTRSWMLTAIFGVWGFAMIFYPENYFMFAYSKQPLVADGQLLSLADY
Otu0143|67	dbj|GCA005239475|	90840	131	12	0	3	395	59	189	9.74e-88	249	70125	Nitrospira sp.	bacteria	DWKDRQFWVTVTPIVEVMYPGAIMYYFWTFYRQPFGATLCLTGLLVGKWITIVLAWYWWANFPINFMMPATMVGSALILDATLLLTRSWMITAIVGVWAFAMMFGPTNYALFGYSHQPLAVDGQLLSLADY
Otu0144|65	dbj|GCA005239475|	80153	131	26	0	3	395	59	189	1.25e-77	223	70125	Nitrospira sp.	bacteria	DWKDRQFWVTVTPIVEVMYPGAIMYYFWTFYRQPFGATVCLTGVFVGKIIAMYFAWWGWANFPLNFVMPATMIGSALILDCVLLLTRSWMLTAIFGAWAFALMFYPNNYFIFAFSHQPMVVDGQLLSLADY
Otu0145|63	dbj|GCA005116885|	96183	131	5	0	3	395	59	189	7.12e-92	259	70125	Nitrospira sp.	bacteria	DWKDRQFWVTVTPIVEVMYPGAIMYYFWTFYRQPFGATLSITGLLVGKWITVILAWYWWANFPVNFVMPATMISSALILDATLLLTRSWMLTAIFGVWAFAMVFNPTQYAIFGYSHQPVVVDGQLMSLADY
Otu0146|62	dbj|GCA005116825|	94656	131	7	0	3	395	59	189	2.06e-91	258	70125	Nitrospira sp.	bacteria	DWKDRQWWVTVTPMVEVMYPGAVMYYFWTFYRQPFGATLCITGLLVGKWITIVFAWYWWANFPVNFVMPATMVSSALILDCTLLLTRSWMMTAIFGVWAFAMMFYPTQYALFGYSKQPMVVDGQLLSLADY
Otu0147|62	dbj|GCA005116835|	98473	131	2	0	3	395	59	189	6.28e-94	265	70125	Nitrospira sp.	bacteria	DWKDRQFWVTVTPIVEVMYPGAIMYYFWTFYRQPFGATLSITGLLVGKWITIVFAWYWWANFPANFVMPATMVSSALILDCTLLLTRSWMLTAIFGVWAFAMMFYPTQYALFGYSKQPMVVDGQLLSLADY
Otu0148|62	dbj|GCA005116825|	95420	131	6	0	3	395	59	189	5.80e-91	257	70125	Nitrospira sp.	bacteria	DWKDRQFWVTVTPIVEVMYPGAIMYYFWTFYRQPFGATLSITGLLVGKWITIVFAWYWWANFPVNFVMPATMVSSALILDCTLLLTRSWMLTAIFGVWAFAMMFNPTQYAIFGYSHQPMVVDGQLFSLADY
Otu0149|61	dbj|GCA005116835|	98473	131	2	0	3	395	59	189	6.28e-94	265	70125	Nitrospira sp.	bacteria	DWKDRQFWVTVTPIVEVMYPGAIMYYFWTFYRQPFGATLSITGLLVGKWITIVFAWYWWANFPANFVMPATMVSSALILDCTLLLTRSWMLTAIFGVWAFAMMFYPTQYALFGYSKQPMVVDGQLLSLADY
Otu0150|61	dbj|GCA005116835|	78626	131	28	0	3	395	59	189	4.60e-75	217	70125	Nitrospira sp.	bacteria	DWKDRQFWVTVTPIVEVMYPGAIMYYFWTFYRQPFGATLSITGLLVGKWITIVFAWYWWANFPANFVMPATLIPSALILDTVLLLTRNFVVTGVIGAMGFALLFYPANWAIFAHTHQPLVADGVLLTLADY
Otu0151|57	dbj|GCA003152135|	73282	131	35	0	3	395	59	189	1.71e-71	208	70125	Nitrospira sp.	bacteria	DWKDRQFWVTVTPIVEVMYPGAIMYYFWTFYRQPFGATLSITGLLVGKWITVVFAWYGWSNYPINFVMPATLIPSALILDIVLLLTRNFVATGVVGAMMFGLLFYPANWFIFAHTHQPLVADGVLLSLADY
Otu0152|56	dbj|GCA003152135|	82443	131	23	0	3	395	59	189	4.10e-80	230	70125	Nitrospira sp.	bacteria	DWKDRQWWVTVTPMVEVMYPGAVMYYFWTFYRQPFGATLCVTGLLCGKWITIVFAWYWWANFPMNFVMPATLLPSALVLDIVLLLTRNFVATGVVGAMAFALLFYPANWFIFAHTHQPLVADGVLLSLADY
Otu0153|55	dbj|GCA002869925|	80916	131	25	0	3	395	59	189	1.14e-76	221	1985133	Nitrospira sp. CG24A	bacteria	DWKDRQFWVTVTPIVEVMYPGAIMYYFWTFYRQPFGATLSITGLLVGKWITVLFAWYWWANFPANFVMPATMVSSALILDTVLLLTRNFVVTGVIGAMGFALLFYPANWAIFAHTHQPLVADGVLLTLADY
Otu0154|55	dbj|GCA005116835|	96947	131	4	0	3	395	59	189	2.33e-93	263	70125	Nitrospira sp.	bacteria	DWKDRQFWVTVTPIVEVMYPGAIMYYFWTFYRQPFGATLSITGLLVGKWITVLFAWYWWANFPANFVMPATMVSSALILDCTLLLTRSWMLTAIFGVWAFAMMFYPTQYALFGYSKQPMVVDGQLLSLADY
Otu0155|53	CABVRV01	75573	131	32	0	3	395	57	187	1.69e-71	207	157176	uncultured Nitrospira sp.	bacteria	DWKDRQWWPIVTPVTLITFCAAVQYYLWVNYRQPFGATLCIVALLTGKWITIYFAWHWWSNYAVNFVMPATLIPSALILDTVLLLTRNFVVTGVIGAMGFALLFYPANWAIFAHTHQPLVADGVLLTLADY
Otu0156|52	dbj|GCA002083365|	77099	131	30	0	3	395	60	190	2.12e-74	215	1827376	Nitrospira sp. SG-bin1	bacteria	DWKDRQYWVVITPIVAIMFCAAVQYYLWVNYRQPFGATLCIVALLTGKWITIYFAWHWWSNYPYNFVMPATLLPSALVLDIVLLLTRSWVITAVVGAWLFAALFYPTNWALFAHTHQPLVADGVLLTLADY
Otu0157|52	dbj|GCA003152135|	72519	131	36	0	3	395	59	189	6.41e-72	209	70125	Nitrospira sp.	bacteria	DWKDRQFWVTVTPIVEVMYPGAIMYYFWTFYRQPFGATLSITGLLVGKWITVLFAWHWWSNYAINFVMPATLLPSALVLDIVLLLTRNFVATGVVGAMAFALLFYPANWFIFAHTHQPLVADGVLLSLADY
Otu0158|51	dbj|GCA005116825|	95420	131	6	0	3	395	59	189	5.80e-91	257	70125	Nitrospira sp.	bacteria	DWKDRQFWVTVTPIVEVMYPGAIMYYFWTFYRQPFGATLSITGLLVGKWITVILAWYWWANFPVNFVMPATMVSSALILDCTLLLTRSWMLTAIFGVWMFAMMFNPTQYAIFGYSHQPLVVDGQLLSLADY
Otu0159|51	dbj|GCA005116885|	93130	131	9	0	3	395	59	189	3.05e-90	256	70125	Nitrospira sp.	bacteria	DWKDRQFWVTVTPIVEVMYPGAIMYYFWTFYRQPFGATLSITGLLVGKWITIVFAWYWWANFPANFVMPASMVSSAPILDCTLLLTRSWMLTAIFGVWAFAMMFNPTQYAIFGYSHQPVVVDGQLMSLADY
Otu0160|51	dbj|GCA005239475|	90840	131	12	0	3	395	59	189	7.57e-89	252	70125	Nitrospira sp.	bacteria	DWKDRQFWVTVTPIVEVMYPGAIMYYFWTFYRQPFGATLSITGLLVGKWITVLFAWYWWANFPMNFMMPATMVGSALILDCTLLLTRTWIITAIIGVWAFAMMFGPTNYALFGYSHQPLVVDGQLLSLADY
Otu0161|50	dbj|GCA005116965|	93077	130	9	0	6	395	58	187	3.06e-86	245	70125	Nitrospira sp.	bacteria	AWQDRPWWPIVTPVTLITFCAAIQYYNWVNYRQPFGATLCILALGAGKWIAVYTSWWWWSNYPPNFVMPATAIPGALVHDITLLLTRNWTLTAVIGAWMFAALFYPSNWPILAYSQTPIVVDGALRAGADY
Otu0162|49	dbj|GCA005116825|	95420	131	6	0	3	395	59	189	4.46e-91	258	70125	Nitrospira sp.	bacteria	DWKDRQFWVTVTPIVEVMYPGAIMYYFWTFYRQPFGATLSITGLLVGKWITVVLAWYWWANFPVNFVMPATMVSSALILDCTLLLTRSWMMTAIFGVWAFAMMFNPTQYAIFGYSHQPVVVDGQLMSLADY
Otu0163|49	dbj|GCA005239475|	93893	131	8	0	3	395	59	189	2.15e-91	258	70125	Nitrospira sp.	bacteria	DWKDRQFWVTVTPIVEVMYPGAIMYYFWTFYRQPFGATLSITGLLVGKWITIVLAWYWWANFPMNFVMPATMVPSALILDCTLLLTRSWMLTAIFGVWAFAMVFNPTNYALFGYSHQPMVVDGQLLSLADY
Otu0164|49	dbj|GCA005116825|	95420	131	6	0	3	395	59	189	5.15e-91	258	70125	Nitrospira sp.	bacteria	DWKDRQFWVTVTPIVEVMYPGAIMYYFWTFYRQPFGATLSITGLLVGKWITVVMAWYWWANFPANFVMPATMVSSALILDCTLLLTRSWMLTAIFGVWAFAMMFNPTQYAIFGYSHQPLVVDGQLLSLADY
Otu0165|49	dbj|GCA002869925|	85496	131	19	0	3	395	59	189	1.27e-82	236	1985133	Nitrospira sp. CG24A	bacteria	DWKDRQYWVVITPIVAIMFCAAVQYYLWVNYRQPFGATLSITGLLVGKWITVLFAWYWWANFPANFVMPATMVSSALILDCTLLLTRSWMLTAIFGVWMFAMMFNPTQYAIFGYSHQPLVVDGQLLSLADY
Otu0166|48	dbj|GCA005116825|	81679	131	24	0	3	395	59	189	1.82e-78	226	70125	Nitrospira sp.	bacteria	DWKDRQFWVTVTPIVEVMYPGAIMYYFWTFYRQPFGATLSITGLLVGKWITVVLAWYWWANFPVNFVMPATMVSSALILDCTLLLTRNFVVTGVIGAMGFALLFYPANWAIFAHTHQPLVADGVLLTLADY
Otu0167|48	dbj|GCA005116835|	94656	131	7	0	3	395	59	189	2.77e-90	256	70125	Nitrospira sp.	bacteria	DWKDRQFWVTVTPIVEVMYPGAIMYYFWTFYRQPFGATLSITGLLVGKWITIVFAWYWWANFPVNFVMPATMVSSALILDCTLLLTRSWMLTAIFGVWAFAMIFYPENYFLFGYSKQPMVVDGQLLSLGDY
Otu0168|47	dbj|GCA005239475|	90840	131	12	0	3	395	59	189	2.49e-88	251	70125	Nitrospira sp.	bacteria	DWKDRQFWVTVTPIVEVMYPGAIMYYFWTFYRQPFGATLSVTGLLVGKWITVVLAWYWWANFPVNFVMPATMVSSALILDCTLLLTRTWIITAIVGVWAFAMVFGPTNYALFGYSHQPLVVDGQLLSLADY
Otu0169|47	dbj|GCA005116885|	97710	131	3	0	3	395	59	189	2.05e-92	261	70125	Nitrospira sp.	bacteria	DWKDRQFWVTVTPIVEVMYPGAIMYYFWTFYRQPFGATLSISGLVVGKWITVLFAWYWWANFPANFVMPATMISSALILDATLLLTRSWMLTAIFGVWAFAMVFNPTQYAIFGYSKQPMVVDGQLLSLADY
Otu0170|46	dbj|GCA002083365|	69231	130	40	0	6	395	61	190	1.64e-63	187	1827376	Nitrospira sp. SG-bin1	bacteria	AWKDRQYWVVITPFVAILFCAAVQYYLWVNYRQPFGATLCIVALLTGKWITIVFAWQWWSNYAINFVMPATLIPSALILDIVRLLTRNFVITGVIGAMSFALLFYPANWAIVAHTHQPLGADGVRRSLADY
Otu0171|46	dbj|GCA005116835|	94656	131	7	0	3	395	59	189	4.89e-89	253	70125	Nitrospira sp.	bacteria	DWKDRQFWVTVTPIVEVMYPGAIMYYFWTFYRQPFGATLSITGLLVGKWITIVFAWYWLANFPVNFVMPATMVSSALILDCTLLLTRSWMLTAIFGVWMFAMMFNPTQYAIFGYSHQPLVVDGQLLSLADY
Otu0172|45	gb|ABC59824|	89313	131	14	0	3	395	8	138	3.56e-84	236	360316	Crenothrix polyspora	g-proteobacteria	DWKDRQFWVTVTPMVAIMFCAAVQNYLWVNYRQPFGATLCILALGTGKWIAVYTSWYWWSNYPPNFVMPATAIPGALVLDIVLLLTRNWTLTAVIGAWMFAALFYPSNWPIFAYSHTPIVVDGALLSWADY
Otu0173|45	dbj|GCA005116835|	77099	131	30	0	3	395	59	189	9.05e-75	216	70125	Nitrospira sp.	bacteria	DWKDRQFWMTVTPIVEVAYPGAVMYYFWTFYRQPFGATLCITGLLVGKWITIVFAWYWWANFPMNFMMPATMVASALILDCTLLLTRNFVVTGVIGAMGFALLFYPANWAIFAHTHQPLVADGVLLTLADY
Otu0174|45	dbj|GCA002869925|	82308	130	23	0	6	395	60	189	3.53e-78	225	1985133	Nitrospira sp. CG24A	bacteria	AWQDRQFWMTVTPIVEVAYPGAVMYYFWTFYRQPFGATLCITGLLVGKWITIVFAWYWWANFPMNFMMPATTVASALILDATLLLTRTWIITAIIGVWAFAMMLGPTNYALCGYSHQPWGVDGQLRALADY
Otu0175|45	dbj|GCA005116745|	98473	131	2	0	3	395	57	187	1.84e-94	266	70125	Nitrospira sp.	bacteria	DWKDRQWWPIVTPVTLITFCAAIQYYNWVNYRQPFGATLCILALGAGKWMAVYTSWWWWSNYPPNFVMPATAIPGALVLDIVLLLTRNWTLTAVIGAWMFAALFYPSNWPIFAYSHTPIVVDGALLSWADY
Otu0176|44	dbj|GCA003152135|	70992	131	38	0	3	395	59	189	6.59e-69	201	70125	Nitrospira sp.	bacteria	DWKDRQFWVTVTPIVLICYPGAVMYYFWTFYRQPFGATLCIVALLTGKWITVVFAWYGWSNYPINFVMPATLIPSALILDIVLLLTRNFVATGVVGAMMFGLLFYPANWFIFAHTHQPLVADGVLLSLADY
Otu0177|44	dbj|GCA005239465|	90076	131	13	0	3	395	57	187	8.84e-79	226	70125	Nitrospira sp.	bacteria	DWKDRQWWPIVTPVTAITFCAAIQYYLWVNYRQPFGATLTILALLAGKWVTIVAAWWWWSNYPYNFVMPATLLPSALVLDIVLLLTRSWVLTAVVGAWLFAALFYPTNWALFAYSKVPVVVDGQLLSWADY
Otu0178|44	dbj|GCA005116835|	87023	131	17	0	3	395	59	189	1.42e-81	233	70125	Nitrospira sp.	bacteria	DWKDRQWWPIVTPVTLITFCAAIQYYNWVNYRQPFGATLSITGLLVGKWITIVFAWYWWANFPANFVMPASMVSSALILDCTLLLTRSWMLTAIFGVWAFAMMFYPTQYAIFGYSKQPMVVDGQLLSLADY
Otu0179|44	dbj|GCA005239475|	92366	131	10	0	3	395	59	189	1.42e-90	256	70125	Nitrospira sp.	bacteria	DWKDRQFWVTVTPVVSVCYPGAVMYYFWTFYRQPFGATLCLTGLLVGKWITVVFAWYWWANFPMNFVMPATMVSSALILDCTLLLTRSWMLTAIFGVWAFAMVFNPTNYALFGYSHQPMVVDGQLLSLADY
Otu0180|44	dbj|GCA002869925|	82443	131	23	0	3	395	59	189	8.07e-78	224	1985133	Nitrospira sp. CG24A	bacteria	DWKDRQFWVTVTPIVLICYPGAVMYYFWTFYRQPFGATVCLTGVFVGKIIAMYFAWWGWANFPLNFVMPATMVASALILDATLLLTRTWIITAIVGVWAFAMVFGPTNYALFGYSHQPLVVDGQLLSLADY
Otu0181|44	dbj|GCA005239475|	87023	131	17	0	3	395	59	189	8.48e-86	244	70125	Nitrospira sp.	bacteria	DWKDRQFWVTVTPIVEVAYPGAIMYYFWTFYRQPFGATLSITGLLVGKWITIVLAWYWWANFPMNFVMPATMIGSALILDCVLLLTRSWMLTAIFGAWAFALMFYPNNYFIFAFSHQPMVVDGQLLSLADY
Otu0182|43	dbj|GCA005116825|	93893	131	8	0	3	395	59	189	2.33e-89	253	70125	Nitrospira sp.	bacteria	DWKDRQFWVTVTPIVEVMYPGAIMYYFWTFYRQPFGATLSITGLLVGKWITVVLAWYWWANFPMNFVMPATMVPSALILDCVLLLTRSWMLTAIFGVWTFAMIFYPTNYFMFGYSKQPMVVDGQLLSLADY
Otu0183|42	dbj|GCA005116885|	95420	131	6	0	3	395	59	189	1.22e-91	259	70125	Nitrospira sp.	bacteria	DWKDRQFWVTVTPIVEVMYPGAIMYYFWTFYRQPFGATLSITGLLVGKWITVVLAWYWWANFPANFVMPATMISSALILDCTLLLTRSWMLTAIFGVWAFAMVFNPTQYAIFGYSHQPVVVDGQLLSLADY
Otu0184|42	dbj|GCA005116825|	97710	131	3	0	3	395	59	189	7.81e-94	265	70125	Nitrospira sp.	bacteria	DWKDRQFWVTVTPIVEVMYPGAIMYYFWTFYRQPFGATLSITGLLVGKWITIVLAWYWWANFPMNFVMPATMVSSALILDCTLLLTRSWMMTAIFGVWAFAMMFYPTQYALFGYSKQPMVVDGQLLSLADY
Otu0185|42	dbj|GCA001458775|	85496	131	19	0	3	395	57	187	2.02e-79	228	1742973	Candidatus Nitrospira nitrificans	bacteria	DWKDRQFWVTVTPIVEVMYPGAIMYYFWTFYRQPFGATLCILALGTGKWIAVYTSWYWWSNYPPNFVMPATAIPGALVLDIVLLLTRNWTLTAVIGAWMFAALFYPSNWPIFAYSHTPIVVDGALLSWADY
Otu0186|41	dbj|GCA003152135|	93893	131	8	0	3	395	59	189	1.14e-90	256	70125	Nitrospira sp.	bacteria	DWKDRQWWVTVTPMVEVMYPGAVMYYFWTFYRQPFGATLCVTGLLCGKWITIVFAWYWWANFPMNFVMPATMVSSALILDCTLLLTRSWMLTAIFGVWAFAMMFYPTQYALFGYSKQPMVVDGQLLSLADY
Otu0187|39	dbj|GCA005239475|	88550	131	15	0	3	395	59	189	1.01e-84	241	70125	Nitrospira sp.	bacteria	DWQDRQFWVTVTPIVEVMYPGAIMYYFWTFYRQPFGSTLSITGLLVGKWITSVLAWYWWANFPMNFVMPDTMVPSALILDCTLLLTRSWMPTAIFGVWAFAMMFNPVNYALVGYSHQPRVVDGQRRALADY
Otu0188|39	dbj|GCA003152135|	77099	131	30	0	3	395	59	189	1.26e-74	216	70125	Nitrospira sp.	bacteria	DWKDRQWWVTVTPMVEVMYPGAVMYYFWTFYRQPFGATLCITGLLVGKWITIVFAWYGWSNYPINFVMPATLIPSALILDIVLLLTRNFVATGVVGAMMFGLLFYPANWFIFAHTHQPLVADGVLLSLADY
Otu0189|38	dbj|GCA003152135|	74046	131	34	0	3	395	59	189	9.70e-72	208	70125	Nitrospira sp.	bacteria	DWKDRQFWVTVTPIVEVMYPGAIMYYFWTFYRQPFGATLSITGLLVGKWITIVFAWYGWSNYPINFVMPATLIPSALILDIVLLLTRNFVATGVVGAMMFGLLFYPANWFIFAHTHQPLVADGVLLSLADY
Otu0190|37	dbj|GCA005239475|	88550	131	15	0	3	395	59	189	5.24e-81	232	70125	Nitrospira sp.	bacteria	DWKDRQFWVTVTPVVTVCYPGAVMYYFWTFYRQPFGATLCVTGLLVGKWITIVFAWYWWANFPMNFVMPATMVPSAIILDCVLLLTRSWMLTAIFGVWAFAMMFNPTQYAIFGYSHQPLVVDGQLLSLADY
Otu0191|37	dbj|GCA005239475|	93130	131	9	0	3	395	59	189	1.07e-89	254	70125	Nitrospira sp.	bacteria	DWKDRQFWVTVTPIVEVMYPGAIMYYFWTFYRQPFGATLSITGLLVGKWITIVLAWYWWANFPMNFVMPATMVPSALILDCTLLLTRSWMLTAIVGVWAFAMVFGPTNYALFGYSHQPLVVDGQLLSLADY
Otu0192|36	dbj|GCA002083365|	74046	131	34	0	3	395	60	190	1.90e-70	205	1827376	Nitrospira sp. SG-bin1	bacteria	DWKDRQWWPIVTPVTLITFCAAVQNYLWVNYRQPFGATLCIVALLTGKWITVVFAWYGWSNYPINFVMPATLIPSALILDIVLLLTRNFVATGVVGAMMFGLLFYPANWFIFAHTHQPLVADGVLLSLADY
Otu0193|36	dbj|GCA005116825|	97710	131	3	0	3	395	59	189	1.44e-93	264	70125	Nitrospira sp.	bacteria	DWKDRQFWVTVTPIVEVMYPGAIMYYFWTFYRQPFGATLSITGLLVGKWITIVFAWYWWANFPMNFVMPATMVSSALILDCTLLLTRSWMLTAIFGVWAFAMMFYPTQYALFGYSKQPMVVDGQLLSLADY
Otu0194|36	dbj|GCA001458775|	96947	131	4	0	3	395	57	187	3.16e-93	263	1742973	Candidatus Nitrospira nitrificans	bacteria	DWKDRQWWPIVTPVTLITFCAAIQYYNWVNYRQPFGATLCILALAAGKWIAVYTSWWWWSNYPPNFVMPATALPGALVLDIVLLLTRNWTITAVIGAWMFAALFYPSNWPIFAYSHTPLVVDGALLSWADY
Otu0195|35	CABVRX01	78626	131	28	0	3	395	57	187	1.86e-60	179	157176	uncultured Nitrospira sp.	bacteria	DWKDRQWWVVVTPVTAITFCAAIQYYLWVNYRQPFGATLTILALLAGKSVTVVAAWWWWSNYPYNFVMPATLIPSALILDIVLLLTRNFVATGVVGAMMFGLLFYPANWFIFAHTHQPLVADGVLLSLADY
Otu0196|35	dbj|GCA003152135|	95420	131	6	0	3	395	59	189	1.09e-92	261	70125	Nitrospira sp.	bacteria	DWKDRQFWVTVTPIVEVMYPGAIMYYFWTFYRQPFGATLCITGLLVGKWITIVFAWYWWANFPMNFVMPATMVPSALILDCVLLLTRSWMLTAIFGVWAFAMIFYPENYFIFGYSKQPLVADGQLLSLADY
Otu0197|34	dbj|GCA005239475|	90840	131	12	0	3	395	59	189	7.50e-88	249	70125	Nitrospira sp.	bacteria	DWKDRQFWVTVTPIVEVMSPGAIMYYFWTFYRQPFGATLSIAGLLVGKWITIVFAWYWWANFPMNFVMPATMVGSALILDCTLLLTRSWMLTAIFGVWAFAMVFNPTQYAICGYSHQPLVVDGQLRSLADY
Otu0198|34	dbj|GCA005116825|	84733	131	20	0	3	395	59	189	2.05e-80	231	70125	Nitrospira sp.	bacteria	DWKDRQFWVTVTPIVEVMYPGAIMYYFWTFYRQPFGATLSITGLLVGKWITVVLAWYWWANFPVNFVMPATLLPSALVLDIVLLLTRSWVITAVVGAWLFAALFYPTNWALFAYSKVPVVVDGQLLSWADY
Otu0199|34	dbj|GCA002869925|	87786	131	16	0	3	395	59	189	8.95e-86	244	1985133	Nitrospira sp. CG24A	bacteria	DWKDRQFWMTVTPIVEVCYPGAVMYYFWTFYRQPFGATLCITGLLVGKWITIVFAWYWWANFPANFMMPATMVGSALILDATLLLTRTWIITAIIGVWAYAMMFGPTNYALFGYSHQPLVVDGQLLSLADY
Otu0200|34	dbj|GCA005116955|	96947	131	4	0	3	395	57	187	5.30e-92	259	70125	Nitrospira sp.	bacteria	DWKDRQWWPIVTPVTLITFCAAIQYYNWVNYRQPFGATLCILALGAGKWIAVYTSWWWWSHYTPNFVMPATAIPGALILDITLLLTRNWTLTAVIGAWMFAALFYPSNWPIFAYSHTPLVVDGAWLSWADY
Otu0201|34	dbj|GCA005116825|	96947	131	4	0	3	395	59	189	2.46e-93	263	70125	Nitrospira sp.	bacteria	DWKDRQFWVTVTPIVEVMYPGAIMYYFWTFYRQPFGATLSITGLLVGKWITVILAWYWWANFPANFVMPASMVSSALILDCTLLLTRSWMLTAIFGVWAFAMMFYPTQYAIFGYSKQPMVVDGQLLSLADY
Otu0202|34	dbj|GCA005239475|	84615	130	20	0	6	395	60	189	4.60e-81	232	70125	Nitrospira sp.	bacteria	AWKDRQFWMTVTPIVTVAYPGAVMYYFWTFYRQPFGATLCVTGLLVGKWITIVFAWYWWANFPMNFMMPATMVGSALILDATLLLTRTWIITAIIGVWAFAMMFGPTNYALCGYSHQPWAVDGQLRSLADY
Otu0203|34	dbj|GCA002869925|	93893	131	8	0	3	395	59	189	1.13e-88	251	1985133	Nitrospira sp. CG24A	bacteria	DWKYRQFWVTVTPIVEVMYPGAIMYYFWTFYRQPFGATLSITGLLVGKWITVLFAWYWWATCPANFVMPATMVSSALILDCTLLLTRSWMLTAIFGVWAFAMMFNPTQYAIFGYSHQPLVVDGQLLSLADY
Otu0204|33	dbj|GCA003152135|	92366	131	10	0	3	395	59	189	6.94e-90	254	70125	Nitrospira sp.	bacteria	DWKDRQFWVTVTPIVEVMYPGAIMYYFWTFYRQPFGATLSITGLLVGKWITVVLAWYWWANFPVNFVMPATMVPSALILDCVLLLTRSWMLTAIFGVWAFAMIFYPENYFIFGYSKQPLVADGQLLSLADY
Otu0205|33	dbj|GCA005116835|	78626	131	28	0	3	395	59	189	8.76e-75	216	70125	Nitrospira sp.	bacteria	DWKDRQFWVTVTPIVEVMYPGAIMYYFWTFYRQPFGATLSITGLLVGKWITIVFAWYWWANFPMNFMMPATMVASALILDTVLLLTRNFVVTGVIGAMGFALLFYPANWAIFAHTHQPLVADGVLLTLADY
Otu0206|33	dbj|GCA005116955|	99237	131	1	0	3	395	57	187	3.83e-94	265	70125	Nitrospira sp.	bacteria	DWKARQWWPIVTPVTLITFCAAIQYYNWVNYRQPFGATLCILALGAGKWIAVYTSWWWWSNYPPNFVMPATAIPGALVLDITLLLTRNWTLTAVIGAWMFAALFYPSNWPIFAYSHTPLVVDGALLSWADY
Otu0207|32	CABVRV01	74046	131	34	0	3	395	57	187	4.89e-70	204	157176	uncultured Nitrospira sp.	bacteria	DWKDRQWWVVVTPVTAITFCAAIQYYLWVNYRQPFGATLCIVALLTGKWITIYFAWRWWSNYAINFVMPATLLPSALVLDIVLLLTRNFVATGVVGAMAFALLFYPANWFIFAHTHQPLVADGVLLTLADY
Otu0208|32	dbj|GCA005116835|	98473	131	2	0	3	395	59	189	6.28e-94	265	70125	Nitrospira sp.	bacteria	DWKDRQFWVTVTPIVEVMYPGAIMYYFWTFYRQPFGATLSITGLLVGKWITIVFAWYWWANFPANFVMPATMVSSALILDCTLLLTRSWMLTAIFGVWAFAMMFYPTQYALFGYSKQPMVVDGQLLSLADY
Otu0209|32	gb|ABC59824|	79389	131	27	0	3	395	8	138	2.84e-78	221	360316	Crenothrix polyspora	g-proteobacteria	DWKDRQWWPIVTPVTLITFCAAIQYYNWVNYRQPFGATLCILALGAGKWIAVYTSWWWWSNYPPNFVMPASMVSSALILDCTLLLTRSWMLTAIFGVWAFAMMFYPTQYAIFGYSKQPMVVDGQLLSLADY
Otu0210|31	dbj|GCA005116825|	96947	131	4	0	3	395	59	189	5.01e-93	263	70125	Nitrospira sp.	bacteria	DWKDRQFWVTVTPIVEVMYPGAIMYYFWTFYRQPFGATLSISGLVVGKWITVVMAWYWWANFPANFVMPATMVSSALILDCTLLLTRSWMLTAIFGVWAFAMMFYPTQYALFGYSKQPMVVDGQLLSLADY
Otu0211|31	dbj|GCA005239475|	93893	131	8	0	3	395	59	189	2.76e-91	258	70125	Nitrospira sp.	bacteria	DWKDRQFWVTVTPIVEVMYPGAIMYYFWTFYRQPFGATLSITGLLVGKWITIVLAWYWWANFPMNFVMPATMVPSALILDCTLLLTRSWMLTAIFGVWAFAMMFNPTQYAIFGYSHQPLVVDGQLLSLADY
Otu0212|31	gb|ABC59824|	77099	131	30	0	3	395	8	138	1.09e-76	217	360316	Crenothrix polyspora	g-proteobacteria	DWKDRQWWPIVTPVTLITFCAAIQYYNWVNYRQPFGATLCILALGTGKWIAVYTSWYWWSNYPPNFVMPATMVSSALILDCTLLLTRSWMMTAIFGVWAFAMMFYPTQYALFGYSKQPMVVDGQLLSLADY
Otu0213|30	dbj|GCA005239475|	79389	131	27	0	3	395	59	189	2.54e-77	223	70125	Nitrospira sp.	bacteria	DWKDRQFWVTVTPMVALMFCAAVQNYLWVNYRQPFGATLCIVALLTGKWITVVFAWYGWSNYPINFVMPATMVSSALILDCTLLLTRSWMLTAIFGVWAFAMMFNPTQYAIFGYSHQPLVVDGQLLSLADY
Otu0214|30	dbj|GCA005239475|	89313	131	14	0	3	395	59	189	2.07e-88	251	70125	Nitrospira sp.	bacteria	DWKDRQFWVTVTPIVEVMYPGAIMYYFWTFYRQPFGATLSITGLLVGKWITIVFAWYWWANFPMNFMMPATMVASALILDCTLLLTRTWIITAIIGVWAFAMMFNPTQYAIFGYSHQPLVVDGQLLSLADY
Otu0215|30	dbj|GCA002869925|	95420	131	6	0	3	395	59	189	6.40e-91	257	1985133	Nitrospira sp. CG24A	bacteria	DWKDRQFWVTVTPIVEVMYPGAIMYYFWTFYRQPFGATLSITGLLVGKWITVVLAWYWWANFPANFVMPATMVSSALILDATLLLTRSWMLTAIFGVWAFAMMFNPTQYAIFGYSHQPLVVDGQLLSLADY
Otu0216|29	dbj|GCA005116825|	95385	130	6	0	6	395	60	189	1.06e-89	254	70125	Nitrospira sp.	bacteria	AWKDRHFWVTVTPIVEVMYPGAIMYYFWTFYRQPFGATLSITGLLVGKWITVVLAWYWWANFPVNFVMPATMISSALILDCTLLLTRSWMLTAIFGVWAFAMMFYPTQYALGGYSKQPMVVDGQRLAVADY
Otu0217|29	dbj|GCA005116835|	81679	131	24	0	3	395	59	189	3.68e-77	222	70125	Nitrospira sp.	bacteria	DWKDRQFWVTVTPIVEVMYPGAIMYYFWTFYRQPFGATLSITGLLVGKWITIVFAWYWWANFPANFVMPATAIPGALVLDITLLLTRNWTLTAVIGAWMFAALFYPSNWPIFAYSHTPLVVDGALLSWADY
Otu0218|28	gb|ABC59824|	80916	131	25	0	3	395	8	138	2.33e-78	221	360316	Crenothrix polyspora	g-proteobacteria	DWKDRQWWPIVTPVTLITFCAAIQYYNWVNYRQPFGATLCILALGTGKWIAVYTSWYWWSNYPPNFVMPATLIPSALILDTVLLLTRNFVVTGVIGAMGFALLFYPANWAIFAHTHQPLVADGVLLTLADY
Otu0219|28	dbj|GCA005239475|	93130	131	9	0	3	395	59	189	1.48e-90	256	70125	Nitrospira sp.	bacteria	DWKDRQFWVTVTPIVEVMYPGAIMYYFWTFYRQPFGATLSITGLLVGKWITIVLAWYWWANFPMNFVMPATMVPSALILDCTLLLTRSWMLTAIFGVWAFAMVFNPTQYAIFGYSHQPLVVDGQLLSLADY
Otu0220|28	dbj|GCA003152135|	87023	131	17	0	3	395	59	189	3.60e-85	243	70125	Nitrospira sp.	bacteria	DWKDRQYWVVITPIVAIMFCAAVQYYLWVNYRQPFGATLCVTGLLCGKWITIVFAWYWWANFPMNFVMPATMVPSALVLDCVLLLTRSWMLTAIFGVWGFAMIFYPENYFMFAYSKQPLVADGQLLSLADY
Otu0221|28	dbj|GCA005116955|	97710	131	3	0	3	395	57	187	1.82e-92	261	70125	Nitrospira sp.	bacteria	DWKDRQWWPIVTPVTLITSCAAIQYYNWVNYRQPFGATLCILALGTGKWIAVYTSWYWWSNYPPNFVMPATAIPGALVLDITLLLTRNWTLTAVIGAWMFAALFYPSNWPIFAYSHTPLVVDGALLSWADY
Otu0222|28	dbj|GCA003152135|	74046	131	34	0	3	395	59	189	8.24e-72	209	70125	Nitrospira sp.	bacteria	DWKDRQFWVTVTPIVEVMYPGAIMYYFWTFYRQPFGATLSITGLLVGKWITVVLAWYWLANFPMNFMMPATLIPSALILDIVLLLTRNFVATGVVGAMMFGLLFYPANWFIFAHTHQPLVADGVLLSLADY
Otu0223|28	dbj|GCA003152135|	93130	131	9	0	3	395	59	189	5.12e-89	252	70125	Nitrospira sp.	bacteria	DWKDRQWWVTVTPMVEVMYPGAVMYYFWTFYRQPFGATLCVTGLLCGKWITIVFAWYWWANFPMNFVMPATMVPSALVPDCVLLLTRSWMLTAIVGVWAFAMVFGPTNYALFGYSHQPLVVDGQLLSLADY
Otu0224|28	dbj|GCA002869925|	94656	131	7	0	3	395	59	189	3.48e-90	255	1985133	Nitrospira sp. CG24A	bacteria	DWKDRQFWVTVTPIVEVMYPGAIMYYFWTFYRQPFGATLSITGLLVGKWITIVFAWYWWANFPVNFVMPATMVSSALILDCTLLLTRSWMLTAIVGVWAFAMVFGPTNYALFGYSHQPLVVDGQLLSLADY
Otu0225|27	dbj|GCA005116825|	90076	131	13	0	3	395	59	189	5.24e-88	250	70125	Nitrospira sp.	bacteria	DWKDRQFWMTVTPIVEVAYPGAVMYYFWTFYRQPFGATLCITGLLVGKWITIVFAWYWWANFPMNFMMPATMVASALILDCTLLLTRTWIITAIIGVWAFAMMFYPTQYALFGYSKQPMVVDGQLLSLADY
Otu0226|27	dbj|GCA005116885|	96947	131	4	0	3	395	59	189	6.29e-93	262	70125	Nitrospira sp.	bacteria	DWKDRQFWVTVTPIVEVMYPGAIMYYFWTFYRQPFGATLSITGLLVGKWITIVFAWYWWANFPANFVMPATMISSALILDATLLLTRSWMLTAIFGVWAFAMVFNPTQYAIFGYSHQPVVVDGQLMSLADY
Otu0227|27	dbj|GCA005239475|	70992	131	38	0	3	395	59	189	2.81e-70	205	70125	Nitrospira sp.	bacteria	DWKDRQYWVVITPIVAIMFCAAVQYYLWVNYRQPFGATVCLTGVFVGKIIAMYFAWWGWANFPLNFVMPATMIGSALILDCVLLLTRSWMLTAIFGAWAFALMFYPSNYFIFAFSHQPMVVDGQLLSLADY
Otu0228|27	dbj|GCA002869925|	93893	131	8	0	3	395	59	189	3.52e-90	255	1985133	Nitrospira sp. CG24A	bacteria	DWKDRQFWVTVTPIVEVMYPGAIMYYFWTFYRQPFGATLSITGLLVGKWITIVLAWYWWANFPANFVMPATMVSSALILDCTLLLTRSWMLTAIFGVWAFAMMFNPSNYPLFAYSHQPVVVDGQLLSLADY
Otu0229|27	dbj|GCA003152135|	94656	131	7	0	3	395	59	189	1.95e-91	258	70125	Nitrospira sp.	bacteria	DWKDRQFWMTVTPIVEVAYPGAVMYYFWTFYRQPFGATLCITGLLVGKWITIVFAWYWWANFPMNFVMPATMVPSALILDCVLLLTRSWMLTAIFGVWAFAMIFYPENYFIFGYSKQPLVADGQLLSLADY
Otu0230|27	dbj|GCA005116835|	92366	131	10	0	3	395	59	189	2.00e-88	251	70125	Nitrospira sp.	bacteria	DWKDRQFWVTVTPIVEVMYPGAIMYYFWTFYRQPFGATLSITGLLVGKWITIVFAWYWWANFPVNFVMPATMVSSALILDCTLLLTRSWMLTAIFGVWGFAMIFYPENYFMFAYSKQPLVADGQLLSLADY
Otu0231|26	dbj|GCA005239475|	90076	131	13	0	3	395	59	189	3.49e-88	250	70125	Nitrospira sp.	bacteria	DWKDRQFWVTVTPIVEVMYPGAIMYYFWTFYRQPFGATLGITGLLVGKWITVILAWYWWANFPMNFMMPATMVASALILDCTLLLTRTWIITAIIGVWAFAMMFGPTNYALFGYSHQPLVVDGQLLSLADY
Otu0232|26	dbj|GCA005116835|	92366	131	10	0	3	395	59	189	7.35e-88	249	70125	Nitrospira sp.	bacteria	DWKDRQWWVTVTPMVEVMYPGAVMYYFWTFYRQPFGATLCITGLLVGKWITIVFAWYWWANFPVNFVMPATMVSSALILDCTLLLTRSWMLTAIFGVWAFAMMFNPTQYAIFGCSHQPLVVDGQLLSLADY
Otu0233|26	dbj|GCA005239475|	88550	131	15	0	3	395	59	189	3.20e-87	248	70125	Nitrospira sp.	bacteria	DWKDRQWWVTVTPMVEVMYPGAVMYYFWTFYRQPFGATLCITGLLVGKWITIVFAWYWWANFPMNFVMPATMVPSALILDCTLLLTRSWMITAIFGVWMFAMMFNPTQYAIFGYSHQPLVVDGQLLSLADY
Otu0234|26	dbj|GCA002869925|	100000	131	0	0	3	395	59	189	3.08e-94	266	1985133	Nitrospira sp. CG24A	bacteria	DWKDRQFWVTVTPIVEVMYPGAIMYYFWTFYRQPFGATLSITGLLVGKWITVLFAWYWWANFPANFVMPATMVSSALILDATLLLTRSWMLTAIFGVWAFAMVFNPTNYALFGYSHQPVVVDGQLLSLADY
Otu0235|25	CABVRV01	70992	131	38	0	3	395	57	187	4.03e-68	199	157176	uncultured Nitrospira sp.	bacteria	DWKDRQYWVVITPIVAIMFCAAVQYYLWVNYRQPFGATLCIVALLFGKYITILFAWHWWSNYPINFVMPATLIPSALILDIVLLLTRNFVATGVVGAMLFGLLFYPANWFIFAHTHQPLVADGVLLSLADY
Otu0236|25	dbj|GCA002869925|	87786	131	16	0	3	395	59	189	1.26e-84	241	1985133	Nitrospira sp. CG24A	bacteria	DWKDRQWWVTVTPMVEVMYPGAVMYYFWTFYRQPFGATLCITGLLVGKWITIVPAWYWWANFPMNFMMPATMVASALILDATLLLTRTWIITAIIGVWAFAMVFGPTNYALFGYSHQPLVVDGQLLSLADY
Otu0237|25	dbj|GCA003152135|	77863	131	29	0	3	395	59	189	2.38e-75	218	70125	Nitrospira sp.	bacteria	DWKDRQFWVTVTPVVSVCYPGAVMYYFWTFYRQPFGATLCLTGLLVGKWITVVFAWYWWANFPMNFVMPATMVPSALILDCVLLLTRNFVVTGVIGAMGFALLFYPANWAIFAHTHQPLVADGVLLTLADY
Otu0238|25	dbj|GCA005116825|	96183	131	5	0	3	395	59	189	2.52e-92	261	70125	Nitrospira sp.	bacteria	DWKDRQFWMTVTPIVEVAYPGAVMYYFWTFYRQPFGATLSITGLLVGKWITIVFAWYWWANFPVNFVMPATMVSSALILDCTLLLTRSWMLTAIFGVWAFAMMFYPTQYALFGYSKQPMVVDGQLLSLADY
Otu0239|24	dbj|GCA002869925|	96947	131	4	0	3	395	59	189	2.87e-92	261	1985133	Nitrospira sp. CG24A	bacteria	DWKDRQFWVTVTPIVEVMYPGAIMYYFWTFYRQPFGATLSITGLLVGKWITVLFAWYWWANFPANFVMPATMVSSALILDCTLLLTRSWMLTAIFGVWAFAMVFNPTQYAIFGYSHQPLVVDGQLLSLADY
Otu0240|24	dbj|GCA005116835|	95420	131	6	0	3	395	59	189	1.22e-89	254	70125	Nitrospira sp.	bacteria	DWKDRQFWVTVTPIVEVMYPGAIMYYFWTFYRQPFGATLSITGLLVGKWITIVFAWYWCANFPANFVMPATMVSSALILDCTLLLTRSWMLTAIFGVWAFAMMFYPTQYALCGYSKQPRVVDGQLRSLADY
Otu0241|24	dbj|GCA005116885|	93893	131	8	0	3	395	59	189	1.31e-91	259	70125	Nitrospira sp.	bacteria	DWKDRQFWVTVTPIVEVMYPGAIMYYFWTFYRQPFGATLSITGLLVGKWITIVFAWYWWANFPANFVMPATMVSSALILDATLLLTRSWMLTAIFGVWAFAMMFNPTQYAIFGYSHQPLVIDGQLMSLADY
Otu0242|24	dbj|GCA005116885|	94656	131	7	0	3	395	59	189	9.45e-92	259	70125	Nitrospira sp.	bacteria	DWKDRQFWVTVTPIVEVMYPGAIMYYFWTFYRQPFGATLSITGLLVGKWITIVFAWYWWANFPVNFVMPATMVSSALILDCTLLLTRSWMLTAIFGVWAFAMVFNPTQYAIFGYSHQPVVVDGQLMSLADY
Otu0243|24	dbj|GCA005116835|	98473	131	2	0	3	395	59	189	7.31e-94	265	70125	Nitrospira sp.	bacteria	DWKDRQFWVTVTPIVEVMYPGAIMYYFWTFYRQPFGATLSITGLLVGKWITIVFAWYWWANFPANFVMPASMVSSALILDCTLLLTRSWMLTAIFGVWAFAMMFYPTQYAIFGYSKQPMVVDGQLLSLADY
Otu0244|23	dbj|GCA005239475|	93130	131	9	0	3	395	59	189	1.48e-90	256	70125	Nitrospira sp.	bacteria	DWKDRQFWVTVTPIVEVMYPGAIMYYFWTFYRQPFGATLSITGLLVGKWITIVLAWYWWANFPMNFVMPATMVPSALILDCTLLLTRSWMLTAIFGVWAFAMVFNPTQYAIFGYSHQPLVVDGQLLSLADY
Otu0245|22	dbj|GCA003152135|	90840	131	12	0	3	395	59	189	8.87e-88	249	70125	Nitrospira sp.	bacteria	DWKDRQFWVTVTPIVEVAYPGAIMYYFWTFYRQPFGATLSITGLLVGKWITIVLAWYWWANFPMNFVMPATMVPSALILDCTLLLTRSWMLTAIFGVWGFAMIFYPENYFMFAYSKQPLVADGQLLSLADY
Otu0246|22	dbj|GCA005116835|	96947	131	4	0	3	395	59	189	7.52e-92	259	70125	Nitrospira sp.	bacteria	DWKDRQFWVTVTPIVEVMYPGAIMYYFWTFYRQPFGATLSITGLLVGKWITIVFAWYWWANFPANFVMPATMVSSALILDCTLLLTRSWMLTAIFGVWAFAMMFNPTQYAIFGYSHQPLVVDGQLLSLADY
Otu0247|22	dbj|GCA005116965|	96183	131	5	0	3	395	57	187	2.87e-90	255	70125	Nitrospira sp.	bacteria	DWKDRQWWPIVTPVTLITFCAAIQYYNWVNYRQPFGATLCILALGTGKWIAVYTSWWWRSNYPPNFVMPATAIPGALVLDITLLLTRNWTLTAVIGAWMFAALFYPSNWPICAYSHTPIGVDGALLSWADY
Otu0248|22	dbj|GCA005239475|	95420	131	6	0	3	395	59	189	6.31e-92	260	70125	Nitrospira sp.	bacteria	DWKDRQFWVTVTPIVEVMYPGAIMYYFWTFYRQPFGATLSITGLLVGKWITVVLAWYWWANFPVNFVMPATMVPSALILDCTLLLTRSWMLTAIFGVWAFAMMFNPTNYALFGYSHQPLVVDGQLLSLADY
Otu0249|22	dbj|GCA002869925|	90076	131	13	0	3	395	59	189	3.10e-86	245	1985133	Nitrospira sp. CG24A	bacteria	DWKDRQFWVTVTPIVEVMYPGAIMYYFWTFYRQPFGATLSITGLLVGKWITVLFAWYWWANFPANFVMPATMVSSALILDATLLLTRTWIITAIFGAWAFALMFYPSNYFIFAFSHQPMVVDGQLLSLADY
Otu0250|22	dbj|GCA005116825|	76336	131	31	0	3	395	59	189	2.41e-71	207	70125	Nitrospira sp.	bacteria	DWKDRQFWVTVTPIVEVMYPGAIMYYFRTFYRQPFGATLSITGLLVGKWITVVLAWYWWANFPVNFVMPATLLPSALVLDIVLLLTRNFVATGVVGAMAFALLFYPANWVIFAHTHQPRVADGVLRSLADY
Otu0251|21	dbj|GCA005116885|	73282	131	35	0	3	395	59	189	2.39e-70	205	70125	Nitrospira sp.	bacteria	DWKDRQFWVTVTPIVEVMYPGAIMYYFWTFYRQPFGATLSISGLVVGKWITIYFAWHWWSNYAVNFVMPATLIPSALILDTVLLLTRNFVVTGVIGAMGFALLFYPANWAIFAHTHQPLVADGVLLTLADY
Otu0252|21	dbj|GCA005116835|	95420	131	6	0	3	395	59	189	8.30e-92	259	70125	Nitrospira sp.	bacteria	DWKDRQFWMTVTPIVEVCYPGAVMYYFWTFYRQPFGATLCITGLLVGKWITIVFAWYWWANFPANFVMPATMVSSALILDCTLLLTRSWMLTAIFGVWAFAMMFYPTQYALFGYSKQPMVVDGQLLSLADY
Otu0253|20	gb|ABC59827|	83206	131	22	0	3	395	8	138	2.81e-78	221	360316	Crenothrix polyspora	g-proteobacteria	DWKDRQYWVVITPMVAIMFCAAVQNYLWVNYRQPFGATLCIGALLFGKWITIYFAWHWWSNYAINFVMPATAIPGALVLDITLLLTRNWTLTAVIGAWMFAALFYPSNWPIFAYSHTPIVVDGALLSWADY
Otu0254|20	dbj|GCA005239475|	90076	131	13	0	3	395	59	189	7.01e-89	252	70125	Nitrospira sp.	bacteria	DWKDRQFWVTVTPVVSICYPGAVMYYFWTFYRQPFGATLCLTGLLVGKWITIVFAWYWWANFPMNFVMPATMVPSALILDCTLLLTRSWMLTAIFGVWTFAMMFNPTQYAIFGYSHQPLVVDGQLLSLADY
Otu0255|20	dbj|GCA005239475|	80916	131	25	0	3	395	59	189	4.67e-77	222	70125	Nitrospira sp.	bacteria	DWKYRQWWVTVTPMVEVMYPGAVMYYFWTFYRQPFGATVCLTGVFVGKIIAMYFAWWGWATFLLNFVMPATMIGSALILDCVLLLTRSWMLTAIFGVWAFAMVFNPTNYALFGYSHQPMVVDGQLLSLADY
Otu0256|20	dbj|GCA005116835|	92366	131	10	0	3	395	59	189	4.25e-89	253	70125	Nitrospira sp.	bacteria	DWKDRQWWVTVTPMVEVMYPGAVMYYFWTFYRQPFGATLCVTGLLCGKWITIVFAWYWWANFPANFVMPATMVSSALILDCTLLLTRSWMLTAIFGVWAFAMVFNPTQYAVFGYSHQPLVVDGQLLSLADY
Otu0257|20	dbj|GCA005116835|	96183	131	5	0	3	395	59	189	1.48e-90	256	70125	Nitrospira sp.	bacteria	DWKDRQFWVTVTPIVEVMYPGAIMYYFWTFYRQPFGATLSITGLLVGKWITIVFAWYWWANFPMNFVMPATMVPSALILDCTLLLTRSWMLTAIFGVWAFAMVFNPTQYAIFGYSHQPLVVDGQLLSLADY
Otu0258|19	dbj|GCA005239475|	88550	131	15	0	3	395	59	189	4.35e-87	248	70125	Nitrospira sp.	bacteria	DWKDRQFWMTVTPIVTVAYPGAVMYYFWTFYRQPFGATLCVPGLLVGKWITILLAWHWWANFPMNFVMPATMVPSALILDCTLLLTRSWMLTAIFGVWAFAMVFNPTNYALFGYSHQPMVVDGQLLSLADY
Otu0259|19	dbj|GCA005239475|	84733	131	20	0	3	395	59	189	2.42e-84	241	70125	Nitrospira sp.	bacteria	DWKDRQYWVVITPIVAIMFCAAVQYYLWVNYRQPFGATLSITGLLVGKWITIVLAWYWWANFPMNFVMPATMVSSALILDCTLLLTRSWMLTAIFGVWAFAMMFNPTQYAIFGYSHQPLVVDGQLLSLADY
Otu0260|19	dbj|GCA005116835|	97710	131	3	0	3	395	59	189	1.36e-93	264	70125	Nitrospira sp.	bacteria	DWKDRQFWVTVTPIVEVMYPGAIMYYFWTFYRQPFGATLSITGLLVGKWITIVFAWYWWANFPANFVMPATMVSSALILDCTLLLTRSWMMTAIFGVWAFAMMFYPTQYALFGYSKQPMVVDGQLLSLADY
Otu0261|19	dbj|GCA005116825|	85496	131	19	0	3	395	59	189	1.12e-82	236	70125	Nitrospira sp.	bacteria	DWKDRQFWVTVTPIVEVMYPGAIMYYFWTFYRQPFGATLSITGLLVGKWITIVPAWYWWANFPMNFVMPATMVPSALILDCTLLLTRSWMLTAIFGAWAFALLFYPANWAIFAHTHQPLVADGVLLTLADY
Otu0262|19	dbj|GCA005239475|	93130	131	9	0	3	395	59	189	7.07e-90	254	70125	Nitrospira sp.	bacteria	DWKDRQFWVTVTPIVEVMYPGAIMYYFWTFYRQPFGATLSITGLLVGKWITIVLAWYWWANFPINFVMPATMVPSALILDCTLLLTRSWMLTAIFGVWAFAMVFNPTNYALFGYSHQPRVVDGQLRSLADY
Otu0263|18	dbj|GCA005116965|	99237	131	1	0	3	395	57	187	1.96e-94	266	70125	Nitrospira sp.	bacteria	DWKDRQWWPIVTPVTLITFCAAIQYYNWVNYRQPFGATLCILALGAGKWIAVYTSWWWWSNYPPHFVMPATAIPGALVLDITLLLTRNWTLTAVIGAWMFAALFYPSNWPIFAYSHTPLVVDGALLSWADY
Otu0264|18	dbj|GCA005239475|	81679	131	24	0	3	395	59	189	3.00e-80	230	70125	Nitrospira sp.	bacteria	DWKDRQYWVVITPIVAIMFCAAVQYYLWVNYRQPFGATLCLTGLLVGKWITIVFAWYWWANFPMNFMMPATMVASALILDATLLLTRSWMITAILGVWAFAMMFGPTNYALFGYSHQPLVVDGQLLSLADY
Otu0265|18	dbj|GCA005239475|	90840	131	12	0	3	395	59	189	1.08e-89	254	70125	Nitrospira sp.	bacteria	DWKDRQFWVTVTPVVSVCYPGAVMYYFWTFYRQPFGATLSITGLLVGKWITIVFAWYWWANFPVNFVMPATMVSSALILDCTLLLTRSWMLTAIFGVWAFAMMFNPTQYAIFGYSHQPLVVDGQLLSLADY
Otu0266|18	dbj|GCA005116825|	100000	131	0	0	3	395	59	189	6.68e-95	267	70125	Nitrospira sp.	bacteria	DWKDRQFWVTVTPIVEVMYPGAIMYYFWTFYRQPFGATLSITGLLVGKWITVVLAWYWWANFPVNFVMPATMVSSALILDCTLLLTRSWMLTAIFGVWAFAMMFYPTQYALFGYSKQPMVVDGQLLSLADY
Otu0267|18	gb|ABC59827|	77099	131	30	0	3	395	8	138	6.31e-72	205	360316	Crenothrix polyspora	g-proteobacteria	DWKDRQWWPIVTPVTLITFCAAIQYYNWVNYRQPFGATLCIGALLFGKWITIYFAWHWWSNYAINFVMPATLLPSALVLDIVLLLTRNFVATGVVGAMAFALLFYPANWFIFAHTHQPLVADGVLLSLADY
Otu0268|18	dbj|GCA005116825|	99237	131	1	0	3	395	59	189	8.62e-94	265	70125	Nitrospira sp.	bacteria	DWKDRQFWVTVTPIVEVMYPGAIMYYSWTFYRQPFGATLSITGLLVGKWITVVLAWYWWANFPVNFVMPATMVSSALILDCTLLLTRSWMLTAIFGVWAFAMMFYPTQYALFGYSKQPMVVDGQLLSLADY
Otu0269|17	dbj|GCA005116835|	91538	130	11	0	6	395	60	189	5.19e-87	247	70125	Nitrospira sp.	bacteria	AWKDRQFWVTVTPIVEVLYPGAIMYYFWTFYRQPFGATLSITGLLVGKWITVLFAWYWWANFPANFVMPATMVSSALILDCTLLLTRSWMLTAIFGVWAFAMMFNPTQYAICGYSQQPLVVEGQWLALADY
Otu0270|17	dbj|GCA005116825|	95420	131	6	0	3	395	59	189	7.86e-92	259	70125	Nitrospira sp.	bacteria	DWKDRQFWVTVTPIVLICYPGAVMYYFWTFYRQPFGATLSITGLLVGKWITVILAWYWWANFPVNFVMPATMVSSALILDCTLLLTRSWMMTAIFGVWAFAMMFYPTQYALFGYSKQPMVVDGQLLSLADY
Otu0271|17	dbj|GCA005239465|	81679	131	24	0	3	395	57	187	8.37e-62	182	70125	Nitrospira sp.	bacteria	DWKDRQWWVVVTPVTAITFCAAIQYYLWVNYRQPFGATLTILALLAGKWVTVVAAWWWWSNYPYNFVMPATLLPSALVLDIVLLLTRSWVITAVVGAWAFALMFYPSNYFIFAFSHQPMVVDGQLLSLADY
Otu0272|17	dbj|GCA002869925|	93893	131	8	0	3	395	59	189	4.53e-89	253	1985133	Nitrospira sp. CG24A	bacteria	DWKDRQFWVTVTPIVEVMYPGAIMYYFWTFYRQPFGATLSITGLLVGKWITIVFAWYWLANFPVNFVTPATMVSSALILDCTLLLTRSWMLTAIFGVWAFAMVFNPTQYAIFGYSHQPVVVDGQLLSLADY
Otu0273|17	dbj|GCA003152135|	70992	131	38	0	3	395	59	189	1.11e-68	201	70125	Nitrospira sp.	bacteria	DWKDRQFWVTVTPIVEVMYPGAIMYYLWTFYRQPFGATLCIGALLFGKWITIYFAWHWLSNYAINFVMPATLLPSALVLDIVLLLTRNFVATGVVGAMAFALLFYPANWFIFAHTHQPLVADGVLLSLADY
Otu0274|17	dbj|GCA005116885|	97710	131	3	0	3	395	59	189	2.10e-91	258	70125	Nitrospira sp.	bacteria	DWKYRQFWVTVTPIVEVMYPGAIMYYFWTFYRQPFGATLSISALVVGKWITVLFAWYWWANFPANFVMPATMISSALILDATLLLTRSWMLTAIFGVWAFAMVFNPTQYAIFGCSHQPVVVDGQLMSLADY
Otu0275|17	dbj|GCA002869925|	93893	131	8	0	3	395	59	189	9.82e-90	254	1985133	Nitrospira sp. CG24A	bacteria	DWKDRQFWVTVTPIVEVMYPGAIMYYFWTFYRQPSGATLSITGLLVGKWITIVFAWYWWANFPVNFVMPATMVSSALILDATLLLTRSWMLTAIFGVWAFAMMFNPTQYAIFGYSHQPLVVDGQLLSLADY
Otu0276|17	dbj|GCA003152135|	90076	131	13	0	3	395	59	189	5.59e-89	252	70125	Nitrospira sp.	bacteria	DWKDRQWWVTVTPMVEVMYPGAVMYYFWTFYRQPFGATLCITGLLVGKWITIVFAWYWWANFPMNFVMPATMVPSALVLDCVLLLTRSWMLTAIFGAWAFALMFYPSNYFIFAFSHQPMVVDGQLLSLADY
Otu0277|17	dbj|GCA005116825|	95420	131	6	0	3	395	59	189	3.75e-91	258	70125	Nitrospira sp.	bacteria	DWKDRQFWVTVTPIVEVMYPGAIMYYFWTFYRQPFGATLSITGLLVGKWITIVFAWYWWANFPVNFVMPATMVSSALILDCTLLLTRSWMLTAIFGVWAFAMMFNPTQYAIFGYSHQPLVVDGQLLSLADY
Otu0278|17	dbj|GCA005116825|	97710	131	3	0	3	395	59	189	3.98e-93	263	70125	Nitrospira sp.	bacteria	DWKDRQFWVTVTPIVEVMYPGAIMYYFWTFYRQPFGATLSITGLLVGKWITIVLAWYWWANFPVNFVMPATMVSSALFLDCTLLLTRGWMLTAIFGVWAFAMMFYPTQYALFGYSKQPMVVDGQLLSLADY
Otu0279|17	dbj|GCA005239475|	87023	131	17	0	3	395	59	189	2.12e-84	241	70125	Nitrospira sp.	bacteria	DWKDRQFWLTVTPIVSVAYPGAVMYYFWTFYRQPFGATLCLTGLLVGKWITIVFAWYWWANFPMNFMMPATMVGSAPILDATLLLTRTWIITAIVGVWAFAMMFGPTNYALFGYSHQPLAVDGQLLSLADY
Otu0280|17	dbj|GCA002869925|	94656	131	7	0	3	395	59	189	1.22e-90	256	1985133	Nitrospira sp. CG24A	bacteria	DWKDRQFWVTVTPIVEVMYPGAIMYYFWTFYRQPFGATLSITGLLVGKWITVVLAWYWWANFPVNFVMPATMVSSALILDCTLLLTRSWMMTAIFGVWAFAMVFNPVNYALFGYSHQPMVVDGQLLSLADY
Otu0281|17	dbj|GCA003152135|	79389	131	27	0	3	395	59	189	1.30e-76	221	70125	Nitrospira sp.	bacteria	DWKDRQYWVVITPFVAIMFCAAVQYYLWVNYRQPFGATLCIVALLTGKWITIWFAWHWWFNYAVNFVMPATMVPSALVLDCVLLLTRSWMLTAIFGVWGFAMIFYPENYFMFAYSKQPLVADGQLLSLADY
Otu0282|17	dbj|GCA002083365|	74809	131	33	0	3	395	60	190	5.32e-71	206	1827376	Nitrospira sp. SG-bin1	bacteria	DWKDRQFWVTVTPMVAIMFCAAVQNYLWVNYRQPFGATLCIVALLTGKWITVVFAWYGWSNYPYNFVMPATLLPSALVLDIVLLLTRSWVITAVVGAWLFALLFYPANWAIFAHTHQPLVADGVLLTLADY
Otu0283|17	dbj|GCA005116835|	93130	131	9	0	3	395	59	189	2.30e-89	253	70125	Nitrospira sp.	bacteria	DWKDRQFWVTVTPIVEVMYPGAVMYYLWTFYRQPFGATLSITGLLVGKWITIVFAWYWWANFPVNFVMPATMVSSALILDCTLLLTRSWMLTAIFGVWAYAMMFNPTQYAIFGYSHQPLVVEGQLLSLADY
Otu0284|16	dbj|GCA005116835|	97710	131	3	0	3	395	59	189	1.62e-93	264	70125	Nitrospira sp.	bacteria	DWKDRQFWVTVTPIVEVMYPGAIMYYFWTFYRQPFGATLSITGLLVGKWITIVFAWYWWANFPANFVMPASMVSSALILDCTLLLTRSWMLTAIFGVWAFAMMFYPTQYALFGYSKQPMVVDGQLLSLADY
Otu0285|16	dbj|GCA005116835|	93893	131	8	0	3	395	59	189	2.35e-90	256	70125	Nitrospira sp.	bacteria	DWKDRQFWVTVTPIVEVMYPGAIMYYFWTFYRQPFGATLSITGLLVGKWITVLFAWYWWANFPANFVMPATMVSSALILDCTLLLTRSWMLTAIFGVWAFAMIFYPENYFIFGYSKQPLVADGQLLSLADY
Otu0286|16	dbj|GCA005116825|	78626	131	28	0	3	395	59	189	1.72e-74	216	70125	Nitrospira sp.	bacteria	DWKDRQFWVTVTPIVEVMYPGAIMYYFWTFYRQPFGATLSITGLLAGKWVTVVAAWWWGSNYPYNFVMPATLLPSALVLDIVLLLTRSWVITAVVGAWLFAVLFYPTNWALFAYSKVPVVVDGQLLSWADY
Otu0287|16	dbj|GCA005116825|	100000	131	0	0	3	395	59	189	6.68e-95	267	70125	Nitrospira sp.	bacteria	DWKDRQFWVTVTPIVEVMYPGAIMYYFWTFYRQPFGATLSITGLLVGKWITVVLAWYWWANFPVNFVMPATMVSSALILDCTLLLTRSWMLTAIFGVWAFAMMFYPTQYALFGYSKQPMVVDGQLLSLADY
Otu0288|16	dbj|GCA005116835|	89313	131	14	0	3	395	59	189	1.95e-85	243	70125	Nitrospira sp.	bacteria	DWKDRQFWVTVTPIVEVMYPGAIMYYFWTLYRQPFGATLSITGLLVGKWITIVFAWYWWANFPLNFVMPATMIGSALILDCVLLLTRSWMLTAIFGAWAFALMFYPNNYFIFAFSHQPMVVDGQLLSLADY
Otu0289|16	dbj|GCA002869925|	96183	131	5	0	3	395	59	189	7.94e-92	259	1985133	Nitrospira sp. CG24A	bacteria	DWKDRQFWVTVTPIVEVMYPGAIMYYFWTFYRQPFGATLSITGLLVGKWITIVFAWYWWANFPANFVMPATMVPSALILDCTLLLTRSWMLTAIFGVWAFAMVFNPTNYALFGYSHQPMVVDGQLLSLADY
Otu0290|16	dbj|GCA002869925|	95420	131	6	0	3	395	59	189	2.32e-90	256	1985133	Nitrospira sp. CG24A	bacteria	DWKDRQFWVTVTPIVEVMYPGAIMYYFWTFYRQPFGATLSITGLLVGKWITVLFAWYWWANFPANFVMPATMVSSALILDATLLLTRTWIITAIVGVWAFAMVFGPTNYALFGYSHQPLVVDGQLLSLADY
Otu0291|15	dbj|GCA005116825|	98473	131	2	0	3	395	59	189	5.04e-94	265	70125	Nitrospira sp.	bacteria	DWKDRQFWVTVTPIVEVMYPGAIMYYFWTFYRQPFGATLSITGLLVGKWITIVFAWYWWANFPVNFVMPATMVSSALILDCTLLLTRSWMLTAIFGVWAFAMMFYPTQYALFGYSKQPMVVDGQLLSLADY
Otu0292|15	dbj|GCA016873515|	97710	131	3	0	3	395	57	187	1.95e-84	240	70125	Nitrospira sp.	bacteria	DWKDRQWWPIVTPITAITFCAALQYYNWVNYRQPFGATICILALLAGKWVTIWAAWWWWSNYPYNFVMPSTLLPSAIVLDVVLLLTRNWTITAVIGAWLFAALFYPTNWAIFAYSHTPVVIDGTLLSWADY
Otu0293|15	dbj|GCA002869925|	90840	131	12	0	3	395	59	189	3.42e-88	250	1985133	Nitrospira sp. CG24A	bacteria	DWKDRQWWVTVTPMVEVMYPGAVMYYFWTFYRQPFGATLCVTGLLVGQWITVLFAWYWWANFPANFVMPATMVSSALILDCTLLLTRSWMLTAIFGVWMFAMMFNPTQYAIFGYSHQPLVVDGQLLSLADY
Otu0294|15	dbj|GCA005116835|	95420	131	6	0	3	395	59	189	2.21e-92	261	70125	Nitrospira sp.	bacteria	DWKDRQFWVTVTPIVEVMYPGAIMYYFWTFYRQPFGATLSISGLVVGKWITVLFAWYWWANFPANFVMPATMVSSALILDCTLLLTRSWMLTAIFGVWAFAMMFYPTQYALFGYSKQPMVVDGQLLSLADY
Otu0295|15	dbj|GCA005116835|	80153	131	26	0	3	395	59	189	8.12e-75	216	70125	Nitrospira sp.	bacteria	DWKDRQFWVTVTPIVEVMYPGAIMYYFWTFYRQPFGATLSITGLLVGKWITIVFAWYWWANSPANFVMPATMVSSALILDTVLLLTRNFVVTGVIGAMGFALLFYPANWFIFAHTHQPLVADGVLLSLADY
Otu0296|14	dbj|GCA005116885|	93130	131	9	0	3	395	59	189	5.61e-91	257	70125	Nitrospira sp.	bacteria	DWKDRQFWVTVTPIVEVMYPGAIMYYFWTFYRQPFGATLSITGLLVGKWITIVFAWYWWANFPVNFVMPATMVSSALILDCTLLLTRSWMLTAIFGVWAFAMMFNPTQYAIFGYSHQPVVIDGQLMSLADY
Otu0297|14	dbj|GCA005116825|	85496	131	19	0	3	395	59	189	6.13e-83	237	70125	Nitrospira sp.	bacteria	DWKDRQFWVTVTPIVEVAYPGAIMYYFWTFYRQPFGATLCITGLLVGKWITIVLAWYWWANFPMNFMMPATMVASALILDATLLLTRTWIITAIFGAWAFALMFYPSNYFIFAFSHQPMVVDGQLLSLADY
Otu0298|14	dbj|GCA003152135|	87023	131	17	0	3	395	59	189	1.79e-83	238	70125	Nitrospira sp.	bacteria	DWKDRPFWMTVTPIVEVAYPGAVMYYFWTFYRQPFGATLCITSLLVGKWITIVLAWFWWAIVPRNFVMPATMVPSALVLDCVLLLTRSWMLTAIFGVWGFAMIFYPENYFMFAYSKQPLVADGQLLSLADY
Otu0299|14	dbj|GCA003152135|	70992	131	38	0	3	395	59	189	3.21e-69	202	70125	Nitrospira sp.	bacteria	DWKDRQFWMTVTPIVEVAHPGAVMYYFWTFYRQPFGATLCITGLLVGKWITIVFAWYGWSNYPINFVMPATLIPSALILDIVLLLTRNFVATGVVGAMMFGLLFYPANWFIFAHTQQPLVADGVRRALADY
Otu0300|14	dbj|GCA002869925|	91603	131	11	0	3	395	59	189	2.11e-88	251	1985133	Nitrospira sp. CG24A	bacteria	DWKDRQFWVTVTPIVEVMYPGAIMYYFWTFYRQPFGATLSITGLLVGKWITIVFAWYWWANFPVNFVMPATMVSSALILDCTLLLTRTWIITAIIGVWAFAMMFGPTNYALFGYSHQPLVVDGQLLSLADY
Otu0301|14	dbj|GCA005116825|	90076	131	13	0	3	395	59	189	4.86e-87	247	70125	Nitrospira sp.	bacteria	DWKDRQFWVTVTPIVEVMYPGAIMYYFWTFYRQPFGATLSITGLLVGKWITVILAWYWWANFPVNFVMPATMIGSALILDCVLLLTRSWMLTAIFGAWAFALMFYPNNYFIFAFSHQPMVVDGQLLSLADY
Otu0302|14	dbj|GCA005239475|	90840	131	12	0	3	395	59	189	5.34e-88	250	70125	Nitrospira sp.	bacteria	DWKDRQFWVTVTPIVEVLYPGAIMYYFWPFYRQPFGATLSITGLLVGKWITIVLAWYWWANFPMNFVMPATMVPSALILDCTLLLTRSWMLTAIFGVWAFAMMFNPVNYALCGYSHQSMVVDGQLLSLADY
Otu0303|14	dbj|GCA005116825|	77863	131	29	0	3	395	59	189	3.27e-74	215	70125	Nitrospira sp.	bacteria	DWKDRQFWVTVTPIVEVMYPGAIMYYFWTFYRQPFGATLSITGLLVGKWITVVLAWYWWSNYPPNFVMPATAIPGALVLDIVLLLTRNWTLTAVIGAWMFAALFYPSNWPIFAYSHTPIVVDGALLSWADY
Otu0304|14	dbj|GCA005239475|	89313	131	14	0	3	395	59	189	2.14e-88	251	70125	Nitrospira sp.	bacteria	DWKDRQFWMTVTPIVEVCYPGAVMYYFWTFYRQPFGATLCITGLLVGKWITIVFAWYWWANFPMNFMMPATMVASALILDCTLLLTRSWMLTAIFGVWAFAMMFNPTQYAIFGYSHQPLVVDGQLLSLADY
Otu0305|14	gb|ABC59824|	80153	131	26	0	3	395	8	138	4.03e-78	221	360316	Crenothrix polyspora	g-proteobacteria	DWKDRQWWPIVTPVTLITFCAAIQYYNWVNYRQPFGATLCILALGAGKWIAVYTSWWWWSNYPPNFVMPATMISSALILDATLLLTRSWMLTAIFGVWAFAMVFNPTQYAIFGYSHQPVVVDGQLMSLADY
Otu0306|14	dbj|GCA005116825|	98473	131	2	0	3	395	59	189	5.04e-94	265	70125	Nitrospira sp.	bacteria	DWKDRQFWVTVTPIVEVMYPGAIMYYFWTFYRQPFGATLSITGLLVGKWITIVFAWYWWANFPVNFVMPATMVSSALILDCTLLLTRSWMLTAIFGVWAFAMMFYPTQYALFGYSKQPMVVDGQLLSLADY
Otu0307|14	dbj|GCA005239475|	90840	131	12	0	3	395	59	189	1.28e-86	246	70125	Nitrospira sp.	bacteria	DWKDRQFWVTVTPIVEVMYPGAIMYYFWTFYRQPFGATLSITGLLVGKWITIVLARYWWANFPMNFMMPATMVASALILDATLLPTRSWMITAIFGVWAFAMMFGPTNYALFGYSHQPLVVDGQLLSLADY
Otu0308|14	dbj|GCA005116825|	94656	131	7	0	3	395	59	189	1.13e-90	256	70125	Nitrospira sp.	bacteria	DWKDRQFWMTVTPIVEVAYPGSVMYYFWTFYRQPFGATLCITGLRVGKWITVVLAWYWWANFPANFVMPATMVSSALILDCTLLLTRSWMLTAIFGVWAFAMMFYPTQYALFGYSKQPMVVDGQLLSLADY
Otu0309|14	dbj|GCA002869925|	92366	131	10	0	3	395	59	189	4.11e-89	253	1985133	Nitrospira sp. CG24A	bacteria	DWKDRQWWVTVTPMVEVMYPGAVMYYFWTFYRQPFGATLCITGLLVGKWITIVFAWYWWANFPMNFVMPATMVPSALILDCTLLLTRSWMLTAIFGVWAFAMVFNPTNYALFGYSHQPMVVDGQLLSLADY
Otu0310|14	dbj|GCA005239475|	91603	131	11	0	3	395	59	189	8.33e-90	254	70125	Nitrospira sp.	bacteria	DWKDRQFWVTVTPIVEVMYPGAIMYYFWTFYRQPFGATLSITGLLVGKWITIVMAWYWWANFPINFVMPATMVPSALILDCTLLLTRSWMLTAIFGVWAFAMVFNPANYALFGYSHQPMVVDGQLLSLADY
Otu0311|14	dbj|GCA005116825|	95420	131	6	0	3	395	59	189	2.19e-91	258	70125	Nitrospira sp.	bacteria	DWKDRQFWVTVTPIVEVMYPGAIMYYFWTFYRQPFGATLSITGLLVGKWITIVLAWYWWANFPVNFVMPATMVSSALILDCTLLLTRSWMLTAIFGVWAYAMMFNPTQYAIFGYSHQPLVVDGQLLSLADY
Otu0312|14	dbj|GCA005116835|	95420	131	6	0	3	395	59	189	5.69e-90	255	70125	Nitrospira sp.	bacteria	DWKDRQFWVTVTPIVEVMYPGAIMYYFWTFYRQPFGATLSITGLLVGKWITIVLAWYWWANFPRNFVMPATMVSSALILDCTLLLTRSWMLTAIFGVWAFAMKFNPTQYAIFGYSHQPLVVDGQLLSLADY
Otu0313|13	dbj|GCA002869925|	84615	130	20	0	6	395	60	189	2.88e-81	233	1985133	Nitrospira sp. CG24A	bacteria	AWKDRQFWMTVTPIVEVCYPEAVMYYFWTFYRQPFGATLCITGLLVGKWITIVFAWYWWANFPMNFMMPATMVASALILDATLLLTRTWIITAIIGVWAFAMMFGPTNYALVGYSHQPGVVEGQLLALADY
Otu0314|13	dbj|GCA005116825|	93130	131	9	0	3	395	59	189	4.83e-90	255	70125	Nitrospira sp.	bacteria	DWKDRQFWMTVTPIVEVGYPGAVMYYFWTFYRQPFGATLCITGLLVGKWITIVFAWYWWANFPMNFMMPATMVSSALILDCTLLLTRSWMMTAIFGVWAFAMMFYPTQYALFGYSKQPMVVDGQLLSLADY
Otu0315|13	dbj|GCA005116965|	87786	131	16	0	3	395	57	187	1.52e-81	233	70125	Nitrospira sp.	bacteria	DWKDRQFWVTVTPIVEVMYPGAIMYYFWTFYRQPFGATLCILALGAGKWIAVYTSWWWWSNYPPNFVMPATAIPGALVLDITLLLTRNWTLTAVIGAWMFAALFYPSNWPIFAYSHTPIVVDGALLSWADY
Otu0316|13	dbj|GCA002869925|	98473	131	2	0	3	395	59	189	1.93e-93	264	1985133	Nitrospira sp. CG24A	bacteria	DWKDRQFWVTVTPIVEVMYPGAIMYYFWTFYRQPFGATLSITGLLVGKWITVLFAWYWWANFPANFVMPATMVSSALILDCTLLLTRSWMLTAIFGVWAFAMVFNPTNYALFGYSHQPLVVDGQLLSLADY
Otu0317|13	dbj|GCA005116885|	81679	131	24	0	3	395	59	189	4.42e-77	222	70125	Nitrospira sp.	bacteria	DWKDRQFWVTVTPIVEVMYPGAIMYYFWTFYRQPFGATLSISGLVVGKWITVLFAWYWWANFPANFVMPATAIPGALVLDITLLLTRNWTLTAVIGAWMFAALFYPSNWPIFAYSHTPIVVDGALLSWADY
Otu0318|13	dbj|GCA005239475|	91603	131	11	0	3	395	59	189	7.99e-89	252	70125	Nitrospira sp.	bacteria	DWKDRQFWVTVTPIVEVMYPGAIMYYFWTFYRQPFGATLSITGLLVGKWITVVLAWYWWANFPMNFVMPASMVSSALILDCTLLLTRSWMLTAIFGVWAFAMMFNPSNYPIFAYSKQPLVADGQLLSLADY
Otu0319|13	gb|ABC59824|	95420	131	6	0	3	395	8	138	1.11e-86	242	360316	Crenothrix polyspora	g-proteobacteria	DWKDRQWWPIVTPVTPTTFCAAIQYYNWVNYRQPFGATLCILALGAGKWMAVYTSWYWWSNYPPNFVMPATAIPGALVLDIVLLLTRNWTLTAVIGAWMFAALFYPSNWPIFAYSHTPIVVDGALLSWADY
Otu0320|13	dbj|GCA001458775|	96947	131	4	0	3	395	57	187	2.07e-92	260	1742973	Candidatus Nitrospira nitrificans	bacteria	DWKDRQWWPIVTPVTLITFCAAIQYYNWVNYRQPFGATLCILALGAGKWIAVYTSWYWWSNYPPNFVMPATAIPGALVLDIVLLLTRNWTLTAVIGAWMFAALFYPSNWPIFAYSHTPIVVDGASLSWADY
Otu0321|13	dbj|GCA003152135|	93893	131	8	0	3	395	59	189	8.43e-91	257	70125	Nitrospira sp.	bacteria	DWKDRQFWVTVTPIVEVMYPGAIMYYFWTFYRQPFGATLCLTGLLVGKWITIVFAWYWWANFPMNFVMPATMVPSALILDCTLLLTRSWMLTAIFGVWTFAMIFYPENYFLFGYSKQPLVADGQLLSLGDY
Otu0322|13	dbj|GCA005116885|	96183	131	5	0	3	395	59	189	2.72e-92	261	70125	Nitrospira sp.	bacteria	DWKDRQFWVTVTPIVEVMYPGAIMYYFWTFYRQPFGATLSISGLVVGKWITVLFAWYWWANFPANFVMPATMISSALILDATLLLTRSWMITAIFGVWAYAMMFNPTQYAIFGYSHQPLVVDGQLLSLADY
Otu0323|13	dbj|GCA005116835|	93130	131	9	0	3	395	59	189	2.28e-88	251	70125	Nitrospira sp.	bacteria	DWQDRQFWVTVTPIVEVMYPGAIMYYFWTFYRQPFGATLSITGLLVGKWITIVFAWYWWANFPANFVMPATMVSSALILDCTLLLTRSWMLTAIFGVWAFAMMFYPTQYALGGYSKQPMVVEGQWRAVADY
Otu0324|13	dbj|GCA002869925|	73282	131	35	0	3	395	59	189	2.44e-72	210	1985133	Nitrospira sp. CG24A	bacteria	DWKDRQYWVVITPIVAIMFCAAVQYYLWVNYRQPFGATLCIVALLTGKWITIYFAWHWWSNYAVNFVMPATLIPSALILDTVLLLTRTWIITAIVGVWAFAMVFGPTNYALFGYSHQPLVVDGQLLSLADY
Otu0325|13	gb|ABC59824|	96183	131	5	0	3	395	8	138	1.67e-86	242	360316	Crenothrix polyspora	g-proteobacteria	DWKDRQWWPIVTPVTLITFCAAIQYYNWVNYRQPFGATLCILALGAGKWIAVYSSWWWWSNYPPNFVMPATAIPGALVLDIVLLLTRNWTLTAVIGAWMFAALFYPSNWPIFAYSHTPIVVDGALLSWADY
Otu0326|13	dbj|GCA005239475|	79389	131	27	0	3	395	59	189	7.55e-77	221	70125	Nitrospira sp.	bacteria	DWKDRQFWVTVTPIVLICYPGAVMYYFWTFYRQPFGATVCLTGVFVGKIIAMYFAWWGWAHFPLNFVMPATMIGSALILDCTLLLTRTWIITAIIGVWAFAMMFGPANYALFGYSHQPLVVEGQLRSLADY
Otu0327|13	dbj|GCA005116825|	87692	130	16	0	6	395	60	189	1.27e-80	231	70125	Nitrospira sp.	bacteria	AWQDRQFWVTVTPIVEVMSPGAIMYYFWTFYRQPFGATLSITGLLVGKWITIVFAWYWCANCPVNFVMPATTVSSALILDCTRLLTRSWMLTAIFGVWAFAMMFNPTQYAIGGYSHQPLVVDGQWRALADY
Otu0328|13	dbj|GCA005116835|	96183	131	5	0	3	395	59	189	3.46e-92	260	70125	Nitrospira sp.	bacteria	DWKDRQFWMTVTPIVEVAYPGAVMYYFWTFYRQPFGATLSITGLLVGKWITIVFAWYWWANFPANFVMPATMVSSALILDCTLLLTRSWMLTAIFGVWAFAMMFYPTQYALFGYSKQPMVVDGQLLSLADY
Otu0329|13	dbj|GCA005239475|	89313	131	14	0	3	395	59	189	9.85e-88	249	70125	Nitrospira sp.	bacteria	DWKDRQFWVTVTPIVEVMYPGAIMYYFWTFYRQPFGATLCITGLLVGKWITIVFAWYWWANFPMNFMMPATMVASALILDCTLLLTRTWIITAIIGVWAFAMMFGPTNYALFGYSHQPLVVDGQLLSLADY
Otu0330|13	dbj|GCA005116825|	90076	131	13	0	3	395	59	189	8.87e-85	241	70125	Nitrospira sp.	bacteria	DWKDRQFWVTVTPIVEVMYPGAIMYYFWTFYRQPFGATVCLTGVFVGKIIAMYFAWWGWANFPLNFVMPATMVSSALILDCTLLLTRSWMLTAIFGVWAFAMMFYPTQYALFGYSKQPMVVDGQLLSLADY
Otu0331|12	dbj|GCA003152135|	94656	131	7	0	3	395	59	189	5.03e-92	260	70125	Nitrospira sp.	bacteria	DWKDRQWWVTVTPMVSVMYPGAVMYYFWTFYRQPFGATLCLTGLLVGKWITVVFAWYWWANFPMNFVMPATMVPSALILDCVLLLTRSWMLTAIFGVWAFAMIFYPENYFMFAYSKQPLVMDGQLLSLADY
Otu0332|12	dbj|GCA003152135|	69466	131	40	0	3	395	59	189	2.51e-68	200	70125	Nitrospira sp.	bacteria	DWKDRQFWVTVTPIVEVMYPGAIMYYFWVNYRQPFGATLCIVALLTGKWITIYFAWHWWSNYAVNFVMPATLIPSALILDTVLLLTRNFVVTGVIGAMGFALLFYPANWAIFAHTHQPLVADGVLLTLADY
Otu0333|12	dbj|GCA005116835|	90840	131	12	0	3	395	59	189	2.52e-87	248	70125	Nitrospira sp.	bacteria	DWKDRQFWVTVTPIVEVMYPGAIMYYFWTFYRQPFGATLSITGLLVGKWITVLFAWYWWANFPANFVMPATMVSSALILDCVLLLTRSWMLTAIFGAWAFALMFYPNNYFIFAFSHQPMVVDGQLLSLADY
Otu0334|12	dbj|GCA005116825|	90076	131	13	0	3	395	59	189	3.95e-87	248	70125	Nitrospira sp.	bacteria	DWKARQWWVTVTPMVEVMYPGAVMYYFWTFYRQPFGATLCVTGLLCGKWITIVFAWYWWANFPVNFVMPATMVSSALILDCTLLLTRSWMLTAIFGVWAFAMMFNPTQYAIFGYSHQPLVVDGQLLSLADY
Otu0335|12	dbj|GCA002083365|	74046	131	34	0	3	395	60	190	5.80e-71	206	1827376	Nitrospira sp. SG-bin1	bacteria	DWKDRQWWVVVTPVTAITFCAAIQYYLWVNYRQPFGATLCIVALLTGKWITVVFAWYGWSNYPINFVMPATLIPSALILDIVLLLTRNFVATGVVGAMSFALLFYPANWAIFAHTHQPLVADGVLLTLADY
Otu0336|12	dbj|GCA005239475|	90076	131	13	0	3	395	59	189	4.53e-89	253	70125	Nitrospira sp.	bacteria	DWKDRQFWMTVTPIVEVMYPGAVMYYFWTFYRQPFGATLCITGLLVGKWITIVLAWYWWANFPMNFMMPATMVSSALILDCTLLLTRSWMLTAIFGVWMFAMMFNPTQYAIFGYSHQPLVVDGQLLSLADY
Otu0337|12	dbj|GCA005116825|	97710	131	3	0	3	395	59	189	4.16e-93	263	70125	Nitrospira sp.	bacteria	DWKDRQFWVTVTPIVEVMYPGAIMYYFWTFYRQPFGATLSITGLLVGKWITVVLAWYWWANFPLTFVMPATMVSSALILDCTLLLTRSWMMTAIFGVWAFAMMFYPTQYALFGYSKQPMVVDGQLLSLADY
Otu0338|12	dbj|GCA002869925|	95420	131	6	0	3	395	59	189	6.26e-91	257	1985133	Nitrospira sp. CG24A	bacteria	DWKDRQFWVTVTPIVEVMYPGAIMYYFWTFYRQPFGATLSITGLLVGKWITIVFAWYWWANFPANFVMPATMVSSALILDCTLLLTRSWMLTAIFGVWAFAMVFNPANYALFGYSHQPMVVGGQLLSLADY
Otu0339|12	dbj|GCA003152135|	93130	131	9	0	3	395	59	189	6.01e-91	257	70125	Nitrospira sp.	bacteria	DWKDRQFWVTVTPIVEVMYPGAIMYYFWTFYRQPFGATLCVTGLLVGKWITVVFAWYWWANFPMNFVMPATMVPSAIILDCVLLLTRSWMLTAIFGVWAFAMIFYPENYFLFGYSKQPMVVDGQLLSLGDY
Otu0340|12	CABVRX01	82443	131	23	0	3	395	57	187	3.47e-68	199	157176	uncultured Nitrospira sp.	bacteria	DWKDRQWWPIVTPVTAITFCAAIQYYLWVNYRQPFGATVTILALLAGKWVTVVAAWWWWSNYPYNFVMPATLLPSALVLDIVLLLTRNFVATGVVGAMAFALLFYPANWFIFAHTHQPLVADGVLLSLADY
Otu0341|12	dbj|GCA005116825|	81679	131	24	0	3	395	59	189	5.71e-78	224	70125	Nitrospira sp.	bacteria	DWKDWQFWMTVTPIVEVMYPGAIMYYFWTFYRQPFGATLSITGLLVGKWITIVLAWYWWANFPMNFVMPATLLPSALVLDIVLLLTRSWVITAVVGAWLFAVLFYPTNWALFAYSKVPVVVDGQLLSWADY
Otu0342|12	dbj|GCA005116835|	91603	131	11	0	3	395	59	189	4.26e-87	248	70125	Nitrospira sp.	bacteria	DWKDRQWWVTVTPMVEVMYPVAVMYYFWTFYRQPFGATLRITGLLVGKWITIVFAWYWWANFPVNFVMPATMVSSALILDCTLLLTRSWMLTAIFGVWAYAMMFNPTQYAIFGYSHQPLVVDGQLLSLADY
Otu0343|12	dbj|GCA003152135|	76336	131	31	0	3	395	59	189	1.09e-74	216	70125	Nitrospira sp.	bacteria	DWKDRQFWMTVTPIVEVMYPGAVMYYFWTFYRQPFGATLCITGLLVGKWITIVLAWYWWANFPMNFMMPATLLPSALVLDIVLLLTRNFVATGVVGAMAFALLFYPANWFIFAHTHQPLVADGVLLTLADY
Otu0344|12	dbj|GCA005239475|	89313	131	14	0	3	395	59	189	1.94e-86	246	70125	Nitrospira sp.	bacteria	DWKDRQWWVTVTPMVEVMYPGAVMYYFWTFYRQPFGATLCITGLLVGKWITIVFAWYGWANFPMNFVMPATMVPSALILDCTLLLTRSWMLTAIFGVWAFAMMFNPTQYAIFGYSHQPLVVDGQLLSLADY
Otu0345|12	dbj|GCA002869925|	95420	131	6	0	3	395	59	189	1.60e-91	259	1985133	Nitrospira sp. CG24A	bacteria	DWKDRQFWVTVTPIVEVMYPGAIMYYFWTFYRQPFGATLSITGLLVGKWITIVFAWYWWANFPVNFVMPATMVSSALILDCTLLLTRSWMLTAIFGVWAFAMVFNPVNYALFGYSHQPLVVDGQLLSLADY
Otu0346|12	dbj|GCA005116835|	99237	131	1	0	3	395	59	189	2.62e-94	266	70125	Nitrospira sp.	bacteria	DWKDRQFWVTVTPIVEVMYPGAIMYYFWTFYRQPFGATLSITGLLVGKWITIVFAWYWWANFPANFVMPATMVSSALILDCTLLLTRSWMLTAIFGVWAFAMMFYPTQYAIFGYSKQPMVVDGQLLSLADY
Otu0347|12	dbj|GCA005239465|	87023	131	17	0	3	395	57	187	8.31e-67	195	70125	Nitrospira sp.	bacteria	DWKDRQWWVVVTPVTAITFCAAIQYYLWVNYRQPFGATLTILALLAGKWVTVVAAWWWWSNYPYNFVMPATLLPSALVLDIVLLLTRSWVITAVVGAWLFAALFYPSNWPIFAYSHTPIVVDGALLSWADY
Otu0348|12	dbj|GCA005239475|	90076	131	13	0	3	395	59	189	2.72e-87	248	70125	Nitrospira sp.	bacteria	DWKDRQFWVTVTPIVEVMYPGAIMYYFWTFYRQPFGATLSITGLLVGKWITLVLAWYWWANFPMNFMMPATMVASALILDATLLLTRTWIITAIIGVWAFAMMFGPTNYALFGYSHQPLVVDGQLLSLADY
Otu0349|12	dbj|GCA005116885|	92366	131	10	0	3	395	59	189	2.47e-87	248	70125	Nitrospira sp.	bacteria	DWKDRPFWVTVTPIVEVMYPGAIMYYFWTFYRQPFGATLSISGLVVGKWITVLFAWYLWANFPVNFVMQATMVSSALILDCTLLLTRSWMLTAIFGVWMFAMMFNPTQYAIFGYSHQPLVVDGQLLSLADY
Otu0350|11	dbj|GCA002869925|	91603	131	11	0	3	395	59	189	1.07e-88	251	1985133	Nitrospira sp. CG24A	bacteria	DWKDRQWWVTVTPMVEVMYPGAVMYYFWTFYRQPFGATLCITGLLVGKWITIVLAWYWWANFPMNFMMPATMVASALILDATLLLTRSWMLTAIFGVWAFAMVFNPTNYALFGYSHQPMVVDGQLLSLADY
Otu0351|11	dbj|GCA005116835|	96947	131	4	0	3	395	59	189	6.95e-93	262	70125	Nitrospira sp.	bacteria	DWKDRQFWVTVTPIVEVMYPGAIMYYFWTFYRQPFGATLSITGLLVGKWITIVFAWYWWANFPANFVMPATMVSSALILDCTLLLTRSWMMTAIFGVWAFAMMFYPTQYALFGHSKQPMVVDGQLLSLADY
Otu0352|11	dbj|GCA005116825|	97710	131	3	0	3	395	59	189	2.30e-93	263	70125	Nitrospira sp.	bacteria	DWKDRQFWVTVTPIVEVMYPGAIMYYFWTFYRQPFGATLSITGLLVGKWITVVLAWYWWANFPVNFVMPATMISSALILDCTLLLTRSWMLTAIFGVWAFAMMFYPTQYALFGYSHQPLVVDGQLLSLADY
Otu0353|11	dbj|GCA005239475|	81679	131	24	0	3	395	59	189	1.44e-79	228	70125	Nitrospira sp.	bacteria	DWQDRQFWMTVTPIVEVCYPGAVMYYFWPFYRQPFGATLCITGLLVGKWITIVFAWYWWANFPMNFMMPATKVASALILDCTLLLTRTWIITAIIGVWAFAMMFGPTNYALGGYSHQPGVVDGQRRALADY
Otu0354|11	dbj|GCA005116825|	99237	131	1	0	3	395	59	189	3.37e-94	266	70125	Nitrospira sp.	bacteria	DWKDRQFWVTVTPIVEVMYPGAIMYYFWTFYRQPFGATLSITGLLVGKWITVVFAWYWWANFPVNFVMPATMVSSALILDCTLLLTRSWMLTAIFGVWAFAMMFYPTQYALFGYSKQPMVVDGQLLSLADY
Otu0355|11	dbj|GCA005116955|	96947	131	4	0	3	395	57	187	1.59e-92	261	70125	Nitrospira sp.	bacteria	DWKDRQWWPIVTPVTLIAFCAAIQYYNWVNYRQPFGATLCILALGTGKWIAVYTSWYWWSNYPPNFVMPATAIPGALVLDITLLLTRNWTLTAVIGAWMFAALFYPSNWPIFAYSHTPIVVDGALLSWADY
Otu0356|11	dbj|GCA005116825|	96947	131	4	0	3	395	59	189	3.28e-92	260	70125	Nitrospira sp.	bacteria	DWKDRQFWVPVTPIVEVMYPGAIMHYFWTFYRQPFGATISITGLLVGKWITVVLAWYWWANFPVNFVMPTTMVSSALILDCTLLLTRSWMLTAIFGVWAFAMMFYPTQYALFGYSKQPMVVDGQLLSLADY
Otu0357|11	dbj|GCA002869925|	91603	131	11	0	3	395	59	189	5.47e-87	247	1985133	Nitrospira sp. CG24A	bacteria	DWKDRQFWVTVTPIVEVMYPGAIMYYFWTFYRQPFGATLSITGLLVGKWITIVMAWYWWANFPTNFVMPATMVPSALILDCTLLLTRSWMLTAIFGVWAFAMVFNPVNCALFCYSHQPMVVDGQLPSLADY
Otu0358|11	dbj|GCA002869925|	92366	131	10	0	3	395	59	189	9.21e-89	252	1985133	Nitrospira sp. CG24A	bacteria	DWKDRQFWVTVTPIVEVMYPGAIMYYFWTFYRQPFGATLSITGLLVGKWITIVFACYWWANFPVNFVMPATMVSSALILDCTLLLTRTWIITAIIGVWAFAMVFNPTNYALFGYSHQPMVVDGQLLSLADY
Otu0359|11	dbj|GCA005239475|	93130	131	9	0	3	395	59	189	7.79e-91	257	70125	Nitrospira sp.	bacteria	DWKDRQFWVTVTPIVEVMYPGAIMYYFWTFYRQPFGATLSITGLLVGKWITIVLAWYWWANFPMNFAMPATMVPSALILDCTLLLTRSWMLTAIFGVWAFAMVFNPTNYALFGYSHQPMVVDGQLLSLADY
Otu0360|11	dbj|GCA005116885|	94656	131	7	0	3	395	59	189	2.19e-91	258	70125	Nitrospira sp.	bacteria	DWKDRQFWVTVTPIVEVMYPGAIMYYFWTFYRQPFGATLSITGLLVGKWITVVLAWYWWANFPANFVMPATMVSSALILDCTLLLTRSWMLTAIFGVWAFAMMFNPTQYAIFGYSHQPVVVDGQLMSLADY
Otu0361|11	dbj|GCA005116825|	91603	131	11	0	3	395	59	189	2.31e-88	251	70125	Nitrospira sp.	bacteria	DWKDRQFWVTVTPIVEVMYPGAIMYYFWTFYRQPFGATLSITGLLVGKWITIVLAWYWWANFPMNFVMPATMVSSALILDCTLLLTRSWMLTAIFGAWAFALMFYPSNYFIFAFSHQPMVVDGQLLSLADY
Otu0362|11	dbj|GCA005239475|	96947	131	4	0	3	395	59	189	4.11e-93	263	70125	Nitrospira sp.	bacteria	DWKDRQFWVTVTPIVEVMYPGAIMYYFWTFYRQPFGATLSITGLLVGKWITVVLAWYWWANFPVNFVMPATMVSSALILDCTLLLTRSWMLTAIFGVWAFAMMFNPTNYALFGYSHQPLVIDGQLMSLADY
Otu0363|11	dbj|GCA003152135|	67176	131	43	0	3	395	59	189	5.74e-64	189	70125	Nitrospira sp.	bacteria	DWKDRPFWVTVTPIVEVMYPGAIMYYFWTFYRQPFGATLCIGALLFGKWITIYCSSHWCSNYAVNFVMPATLIPSALILDTVLLLTRNFVVTGVIGAMGFALLFYPANWAIFAHTHQPLVADGVLLTLADY
Otu0364|11	dbj|GCA003152135|	77099	131	30	0	3	395	59	189	9.10e-75	216	70125	Nitrospira sp.	bacteria	DWKDRQFWVTVTPIVEVMYPGAIMYYFWTFYRQPFGATLSITGLLVGKWITIVFAWYWWANFPANFVMPATLLPSALVLDIVLLLTRNFVATGVVGAMAFALLFYPANWFIFAHTHQPLVADGVLLSLADY
Otu0365|11	dbj|GCA002869925|	96183	131	5	0	3	395	59	189	1.20e-91	259	1985133	Nitrospira sp. CG24A	bacteria	DWKDRQFWVTVTPIVEVMYPGAIMYYFWTFYRQPFGATLSITGLLVGKWITVILAWYWWANFPANFVMPATMVSSALILDCTLLLTRSWMLTAIFGVWAFAMVFNPTQYAIFGYSHQPVVVDGQLLSLADY
Otu0366|11	dbj|GCA005116825|	95420	131	6	0	3	395	59	189	2.03e-91	258	70125	Nitrospira sp.	bacteria	DWKNRQFWMTVTPIVEVAYPGAVMYYFWTFYRQPFGATLCITGLLVGKWITVVLAWYWWANFPVNLVMPATMVSSALILDCTLLLTRSWMLTAIFGVWAFAMMFYPTQYALFGYSKQPMVVDGQLLSLADY
Otu0367|11	dbj|GCA002869925|	93130	131	9	0	3	395	59	189	6.78e-89	252	1985133	Nitrospira sp. CG24A	bacteria	DWKDRQFWVTVTPIVEVMYPGAIMYYFWTFYRQPFGATLSITGLLVGKWITVVLAWYWWANFPANFVMPATMVASALILDATLLLTRTWIITAIIGVWAFAMVFGPTNYALFGYSHQPLVVDGQLLSLADY
Otu0368|10	dbj|GCA005239475|	93130	131	9	0	3	395	59	189	6.12e-91	257	70125	Nitrospira sp.	bacteria	DWKDRQFWVTVTPIVEVMYPGAIMYYFWTFYRQPFGATLSITGLLVGKWITIVLAWYWWANFPMNFVMPATMVSSALILDCTLLLTRSWMLTATFGVWAFAMMFNPTQYAIFGYSHQPLVVDGQLLSLADY
Otu0369|10	dbj|GCA005239475|	92366	131	10	0	3	395	59	189	1.12e-90	256	70125	Nitrospira sp.	bacteria	DWKDRQFWMTVTPIVSVCYPGAVMYYFWTFYRQPFGATLSITGLLVGKWITIVLAWYWWANFPMNFVMPATMVSSALILDCTLLLTRSWMLTAIFGVWAFAMMFNPTQYAIFGYSHQPLVVDGQLLSLADY
Otu0370|10	dbj|GCA005116825|	96947	131	4	0	3	395	59	189	4.54e-93	263	70125	Nitrospira sp.	bacteria	DWKDRQFWMTVTPIVEVAYPGAVMYYFWTFYRQPFGATLSITGLLVGKWITVVLAWYWWANFPVNFVMPATMISSALILDCTLLLTRSWMLTAIFGVWAFAMMFYPTQYALFGYSKQPMVVDGQLLSLADY
Otu0371|10	dbj|GCA002869925|	96947	131	4	0	3	395	59	189	2.44e-92	261	1985133	Nitrospira sp. CG24A	bacteria	DWKDRQFWVTVTPIVEVMYPGAIMYYFWTFYRQPFGATLSITGLLVGKWITVVLAWYWWANFPANFVMPATMVSSALILDCTLLLTRSWMLTAIFGVWAFAMVFNPTNYALFGYSHQPMVVDGQLLSLADY
Otu0372|10	CABVRV01	74809	131	33	0	3	395	57	187	1.28e-70	205	157176	uncultured Nitrospira sp.	bacteria	DWKDRQWWVVVTPVTAITFCAAIQYYLWVNYRQPFGATLCIVALLTGKWITIYFAWHWWSNYAVNFVMPATLIPSALILDIVLLLTRNFVITGVIGAMSFALLFYPANWAIFAHTRQPLVADGVLLSLADY
Otu0373|10	dbj|GCA005116835|	95420	131	6	0	3	395	59	189	1.52e-89	254	70125	Nitrospira sp.	bacteria	DWKDRQFWVTVTPIVEVMYPGAIMYYFWTFYRQPFGATLSITGLLVGKWITIVFAWYWLANFPANFVMPATMVSSALILDCTLLLTRSWMLTAIFGVWMFAMMFNPTQYAIFGYSHQPLVVDGQLLSLADY
Otu0374|10	dbj|GCA005116825|	80153	131	26	0	3	395	59	189	5.44e-76	219	70125	Nitrospira sp.	bacteria	DWKDRQFWVTVTPIVEVMYPGAIMYYFWTFYRQPFGATLSITGLLVGKWITVVLAWYWWANFPANFVMPATMVSSALILDCTLLLTRNFVATGVVGAMMFGLLFYPANWFIFAHTHQPLVADGVLLSLADY
Otu0375|10	dbj|GCA003152135|	87786	131	16	0	3	395	59	189	5.51e-84	239	70125	Nitrospira sp.	bacteria	DWKDRQFWMTVTPIVSVCYPGAVMYYFWTFYRQPFGATLCLTGLLVGKWITIVLAWYWWANFPMNFMMPATMVGSALILDATLLLTRSWMITAIFGVWGFAMIFYPENYFMFAYSKQPLVADGQLLSLADY
Otu0376|10	dbj|GCA005116835|	73282	131	35	0	3	395	59	189	6.31e-70	204	70125	Nitrospira sp.	bacteria	DWKDRQFWVTVTPIVEVMYPGAIMYYFWTSYRQPFGATLSITGLLVGKWITIYFAWHWWSNYAVNFVMPATLIPSALILDTVLLLTRNFVVTGVIGAMGFALLFYPANWAIFAHTHQPLVADGVLLTLADY
Otu0377|10	dbj|GCA005116835|	95420	131	6	0	3	395	59	189	9.91e-91	257	70125	Nitrospira sp.	bacteria	DWKDRQFWVTVTPIVEVMYPGAIMYYFWTFYRQPFGATLSITGLLVGKWITIVFAWYWWANFPVNFVMPATMVSSALILDCTLLLTRSWMLTAIFGVWAYAMMFNPTQYAIFGYSHQPLVVDGQLLSLADY
Otu0378|10	dbj|GCA005116825|	96183	131	5	0	3	395	59	189	4.55e-92	260	70125	Nitrospira sp.	bacteria	DWKDRRFWVTVTPIVEVMYPGAIMYYFWTFYRQPFGATLSITGLLVGKWITVVLAWYWWANFPVNFVMPATMVSSALILDCTLLLTRSWMMTAIFGVWAFAMMFYPTQYAIFGYSHQPLVVDGQLLSLADY
Otu0379|10	dbj|GCA003152135|	88550	131	15	0	3	395	59	189	1.29e-86	246	70125	Nitrospira sp.	bacteria	DWKDRQFWVTVTPIVEVMYPGAIMYYFWTFYRQPFGATLSITGLLVGKWITIVFAWHWWSNYAVNFVMPATMVPSALVLDCVLLLTRSWMLTAIFGVWGFAMIFYPENYFMFAYSKQPLVADGQLLSLADY
Otu0380|10	gb|ABC59824|	96183	131	5	0	3	395	8	138	1.67e-86	242	360316	Crenothrix polyspora	g-proteobacteria	DWKDRQWWPIVTPVTLITFCAAIQYYNWVNYRQPFGATLCILALGTGKWIAVYSSWWWWSNYPPNFVMPATAIPGALVLDITLLLTRNWTLTAVIGAWMFAALFYPSNWPIFAYSHTPIVVDGALLSWADY
Otu0381|10	dbj|GCA005116955|	94656	131	7	0	3	395	57	187	5.23e-90	254	70125	Nitrospira sp.	bacteria	DWQDRQWWPIVTPVTLITFCAAIQYYNWVTYRQPFGATLCILALGAGKWIAVYTSWWWWSNYPPNFVMPATAIPGALVLDITLLLTRNWTLTAVIGAWMFAALFYPSNWPICAYSHTPIVVEGAWLAWADY
Otu0382|10	dbj|GCA002869925|	95420	131	6	0	3	395	59	189	6.76e-91	257	1985133	Nitrospira sp. CG24A	bacteria	DWKDRQFWVTVTPIVEVMYPGAIMYYFWTFYRQPFGATLSITGLLVGKWITVILAWYWWANFPVNFVMPATMVSSALILDCTLLLTRSWMLTAIFGVWAFAMVFNPTNYALFGYSHQPMVVDGQLLPLADY
Otu0383|10	dbj|GCA002869925|	90076	131	13	0	3	395	59	189	5.65e-87	247	1985133	Nitrospira sp. CG24A	bacteria	DWKDRQFWVTVTPIVEVMYPGAIMYYFWTFYRQPFGATLSITGLLVGKWITIVFAWYWWANFPMNFMMPATMVASALILDATLLLTRTWIITAIIGVWAFAMMFGPTNYALFGYSHQPLAVDGQLLSLADY
Otu0384|10	dbj|GCA005116835|	94656	131	7	0	3	395	59	189	3.62e-92	260	70125	Nitrospira sp.	bacteria	DWKDRQFWVTVTPIVEVMYPGAIMYYFWTFYRQPFGATLSISGLVVGKWITVLFAWYWWANFPANFVMPATMISSALILDCTLLLTRSWMLTAIFGVWAFAMMFYPTQYALFGYSKQPMVVDGQLLSLADY
Otu0385|10	dbj|GCA002869925|	95420	131	6	0	3	395	59	189	1.14e-90	256	1985133	Nitrospira sp. CG24A	bacteria	DWKDRQFWVTVTPIVEVMYPGAIMYYFWTFYRQPFGATLSITGLLVGKWITVVLAWYWWANFSVNFVMPATMVSSALILDCTLLLTRSWMLTAIFGVWAFAMVFNPTNYALFGYSHQPMVVDGQLLSLADY
Otu0386|10	dbj|GCA005116825|	96947	131	4	0	3	395	59	189	3.43e-91	258	70125	Nitrospira sp.	bacteria	DWKDRQFWVTVTPIVEVMYPGAIMYYFWTFYRQPFGATLSITGLLVGKWITVVLAWYWLANFPANFVMPATMISSALILDATLLLTRSWMLTAIFGVWAFAMMFYPTQYALFGYSKQPMVVDGQLLSLADY
Otu0387|10	dbj|GCA005116825|	81679	131	24	0	3	395	59	189	1.07e-77	224	70125	Nitrospira sp.	bacteria	DWKDRQFWVTVTPIVLICYPGAVMYYFWTFYRQPFGATVCLTGVFVGKIIAMYFAWWGWANFPLNFVMPATMIGSALILDCVLLLTRSWMLTAIFGAWAFALMFYPTQYALFGYSKQPRVVDGQRLSLADY
Otu0388|10	dbj|GCA005239475|	92366	131	10	0	3	395	59	189	6.02e-89	252	70125	Nitrospira sp.	bacteria	DWKDRQFWVTVTPIVEVMYPGAIMYYFWTFYRQPFGATLSITGLLVGKWITIVFARYWWANFPVNFVMPATMVPSALILDCTLLLTRSWMLTAIFGVWAFAMMFNPVNYALFGYSHQPMVVDGQLMSLADY

## Sheet: AOB
qseqid	seeqid	pident	length	msimatch	gaopen	qstart	qend	sstart	send	evalue	bitscore	staxids	sscinames	sblastnames	sequence
Otu001|200475	emb|SNX58714|	99329	149	1	0	3	449	117	265	1.07e-96	273	44577	Nitrosomonas ureae	b-proteobacteria	YPINFVLPSTMIPGALMLDTILLLTGNWLVTALLGGGFWGLFFYPGNWPIFGPTHLPLVVEGVLLSVADYTGFLYVRTGTPEYVRLIEQGSLRTFGGHTTVIAAFFSAFVSMLMFCVWWYFGRLYCTAFYYVKGERGRISMKNDVTAFG
Otu002|59953	emb|CAA62334|	90604	149	14	0	3	449	69	217	1.66e-88	251	38080	Nitrosospira sp.	b-proteobacteria	YPINFVLPSTMIPGALVMDTCLLLTRSWLITALVGGGAFGLLFYPGNWPIFGPTHLPLVAEGVLLSVADYTGFLYVRTGTPEYVRLIEQGSLRTFGGHTTVIAAFFSAFVSMLMFLVWWYFGKVFCTSFYYVKGPRGRVAEKHDVTAFG
Otu003|14530	emb|CAA62334|	99329	149	1	0	3	449	69	217	3.51e-97	273	38080	Nitrosospira sp.	b-proteobacteria	YPINFVLPSTMIPGALVMDTVMLLTRNWMITALVGGGAFGLLFYPGNWPIFGPTHLPLVAEGVLLSLADYTGFLYVRTGTPEYVRLIEQGSLRTFGGHTTVIAAFFSAFVSMLMFCVWWYFGKLYCTAFYYVKGPRGRVTMKNDVTAYG
Otu004|9146	emb|CAA62334|	99329	149	1	0	3	449	69	217	1.26e-96	271	38080	Nitrosospira sp.	b-proteobacteria	YPINFVFPSTMIPGALIMDTVMLLTRNWMITALVGGGAFGLLFYPGNWPIFGPTHLPLVAEGVLLSLADYTGFLYVRTGTPEYVRLIEQGSLRTFGGHTTVIAAFFSAFVSMLMFCVWWYFGKLYCTAFYYVKGPRGRVTMKNDVTAYG
Otu005|6801	emb|CCU63336|	90604	149	14	0	3	449	117	265	1.76e-97	275	1288494	Nitrosospira lacus	b-proteobacteria	YPINFVLPSTMIPGALVMDTCLLLTRSWLITALVGGGAYGLLFYPGNWPIFGPTHLPLVAEGVLLSVADYTGFLYVRTGTPEYVRLIEQGSLRTFGGHTTVIAAFFSAFVSMLMFLVWWYFGKGFCTSFYYVKGPRGRVVEKHDVTAFG
Otu006|5274	emb|CAA62334|	88667	150	17	0	3	452	69	218	1.70e-87	248	38080	Nitrosospira sp.	b-proteobacteria	YPINFVLPSTMIPGALVMDTCLLLTRSWLITALVGGGAFGLLFYPGNWPIFGPTHLPLVAEGVLLSVADYTGFLYVRTGTPEYVRLIEQGSLRTFGGHTTVIAAFFSAFVSMLMFLVWWYFGKVFCTSFYYVKGPRGRIAEKHEGTAFGE
Otu007|4440	emb|CAA62334|	97987	149	3	0	3	449	69	217	2.75e-96	270	38080	Nitrosospira sp.	b-proteobacteria	YPINFVLPSTMIPGALVMDTVMLLTRNWMITALVGGGAFGLLFYPGNWPIFGPTHLPLVAEGVLLSLADYTGFLYVRTGTPEYVRLIEQGSLRTFGGHTTVIAAFFSAFVSMLMFCVWWYFGKLYCTAFFYVKGPRGRVSMKNDVTAYG
Otu008|4240	emb|CCU63336|	98658	149	2	0	3	449	117	265	5.84e-96	271	1288494	Nitrosospira lacus	b-proteobacteria	YPINFVFPSTMIPGALVMDTVLLLTRNWMITALVGGGAFGLLFYPGNWPIFGPTHLPLVAEGVLLSLADYTGFLYVRTGTPEYVRLIEQGSLRTFGGHTTVIAAFFSAFVSMLMFCVWWYFGKLYCTAFYYVKGPRGRVTMKNDVTAYG
Otu009|3748	emb|CAA62334|	97987	149	3	0	3	449	69	217	1.11e-95	269	38080	Nitrosospira sp.	b-proteobacteria	YPINFVFPSTMIPGALIMDTVLLLTRNWMITALVGGGAFGLLFYPGNWPIFGPTHLPLVAEGVLLSLADYTGFLYVRTGTPEYVRLIEQGSLRTFGGHTTVIAAFFSAFVSMLMFCVWWYFGKLYCTAFFYVKGPRGRVTMKNDVTAYG
Otu010|2225	emb|CAA62334|	90604	149	14	0	3	449	69	217	2.02e-88	250	38080	Nitrosospira sp.	b-proteobacteria	YPINFVLPSTMIPGALVMDTCLLLTRSWLITALVGGGAFGLLFYPGNWPIFGPTHLPLVAEGVLLSVADYTGFLYVRTGTPEYVRLIEQGSLRTFGGHTTVIAAFFSAFVSMLMFLVWWYFGKVFCTSFYYVKGPRGRVVEKHDVTAFG
Otu011|2053	gb|AAL86638|	97987	149	3	0	3	449	117	265	4.37e-97	274	153949	Nitrosomonas sp. JL21	b-proteobacteria	YPLNFVLPSTMIPGALMMDTILLLTGNWLVTALLGGGFFGLFFYPGNWPIFGPTHLPLVVEGVLLSVADYTGFLYVRTGTPEYVRLIEQGSLRTFGGHTTVIAAFFSAFVSMLMFCVWWYFGKLYCTAFYYVKGERGRISMKNDVTAFG
Otu012|2048	emb|CAA62334|	98658	149	2	0	3	449	69	217	1.02e-90	256	38080	Nitrosospira sp.	b-proteobacteria	YPINFVLPSTMIPGALIMDTVLLLTRNWMITALVGGGAFGLLFYPGNWPIFGPTHLPLVAEGVLLSLADYTGFLYVRTGTPEYVRLIEQGSLRTFGGHTTVIAAFFAAFVSMLMFCVWWYFGKLYCTAFYYVKGPRGRVTMKNDVTAYG
Otu013|1925	emb|CCU63336|	99329	149	1	0	3	449	117	265	3.77e-96	271	1288494	Nitrosospira lacus	b-proteobacteria	YPINFVFPSTMIPGALIMDTVLLLTRNWMITALVGGGAFGLLFYPGNWPIFGPTHLPLVAEGVLLSLADYTGFLYVRTGTPEYVRLIEQGSLRTFGGHTTVIAAFFSAFVSMLMFCVWWYFGKLYCTAFYYVKGPRGRVTMKNDVTAYG
Otu014|1346	emb|SFH38457|	98658	149	2	0	3	449	117	265	1.51e-95	270	1855333	Nitrosospira sp. Nsp14	b-proteobacteria	YPINFVLPSTMIPGALVMDTVLLLTRNWMVTALIGGGAFGLLFYPGNWPIFGPTHLPLVAEGVLLSLADYTGFLYVRTGTPEYVRLIEQGSLRTFGGHTTVIAAFFSAFVSMLMFCVWWYFGKVYCTAFYYVKGARGRVSMKNDVTAFG
Otu015|1192	emb|SCY45393|	99329	149	1	0	3	449	117	265	6.85e-90	256	200120	Nitrosospira sp. Nl5	b-proteobacteria	YPINFVLPSTMIPGALVMDTVLLLTRNWMITALVGGGAFGLLFYPGNWPIFGPTHLPLVAEGVLLSLADYTGFLYVRTGTPEYVRLIEQGSLRTFGGHTTVIAAFFAAFVSMLMFCVWWYFGKLYCTAFYYVKGARGRVTMKNDVTAYG
Otu016|947	emb|CAA62334|	100000	149	0	0	3	449	69	217	2.61e-97	273	38080	Nitrosospira sp.	b-proteobacteria	YPINFVLPSTMIPGALIMDTVMLLTRNWMITALVGGGAFGLLFYPGNWPIFGPTHLPLVAEGVLLSLADYTGFLYVRTGTPEYVRLIEQGSLRTFGGHTTVIAAFFSAFVSMLMFCVWWYFGKLYCTAFYYVKGPRGRVTMKNDVTAYG
Otu017|903	emb|SFH38457|	99329	149	1	0	3	449	117	265	1.44e-96	273	1855333	Nitrosospira sp. Nsp14	b-proteobacteria	YPINFVFPSTMIPGALIMDTVLLLTRNWMVTALIGGGAFGLLFYPGNWPIFGPTHLPLVAEGVLLSVADYTGFLYVRTGTPEYVRLIEQGSLRTFGGHTTVIAAFFSAFVSMLMFCVWWYFGKVYCTAFYYVKGARGRVSMKNDVTAFG
Otu018|819	emb|SCY45393|	100000	149	0	0	3	449	117	265	1.58e-90	257	200120	Nitrosospira sp. Nl5	b-proteobacteria	YPINFVFPSTMIPGALVMDTVLLLTRNWMITALVGGGAFGLLFYPGNWPIFGPTHLPLVAEGVLLSLADYTGFLYVRTGTPEYVRLIEQGSLRTFGGHTTVIAAFFAAFVSMLMFCVWWYFGKLYCTAFYYVKGARGRVTMKNDVTAYG
Otu019|501	emb|CAA62334|	97315	149	4	0	3	449	69	217	2.12e-89	253	38080	Nitrosospira sp.	b-proteobacteria	YPINFVLPSTMIPGALVMDTVMLLTRNWMITALVGGGAFGLLFYPGNWPIFGPTHLPLVAEGVLLSLADYTGFLYVRTGTPEYVRLIEQGSLRTFGGHTTVIAAFFAAFVSMLMFCVWWYFGKLYCTAFFYVKGARGRVTMKNDVTAYG
Otu020|486	emb|SFH38457|	97987	149	3	0	3	449	117	265	2.84e-96	272	1855333	Nitrosospira sp. Nsp14	b-proteobacteria	YPINFVFPSTMIPGALVMDTVMLLTRNWMITALVGGGAFGLLFYPGNWPIFGPTHLPLVAEGVLLSVADYTGFLYVRTGTPEYVRLIEQGSLRTFGGHTTVIAAFFSAFVSMLMFCVWWYFGKVYCTAFYYVKGARGRVSMKNDVTAFG
Otu021|466	gb|APZ84149|	95302	149	7	0	3	449	76	224	2.67e-92	260	44577	Nitrosomonas ureae	b-proteobacteria	YPINFVLPSTMIPGALMLDTILLLTGNWLVTALLGGGFWGLFFYPGNWPIFGPTHLPLVVEGVLLSVADYTGFLYVRTGTPEYVRLIEQGSLRTFGGHTTVIAAFFSAFVSMLMFLVWWYFGKVFCTSFYYVKGPRGRIAEKHDVTAFG
Otu022|396	gb|AEJ02636|	99329	149	1	0	3	449	117	265	1.02e-96	273	261292	Nitrosomonas sp. Is79A3	b-proteobacteria	YPINFVLPSTMIPGALMLDTILLLTGNWLITALLGGGFWGLFFYPGNWPIFGPTHLPVVVEGVLLSVADYTGFLYVRTGTPEYVRLIEQGSLRTFGGHTTVIAAFFGAFVSMLMFCVWWYFGKLYCTAFYYVKGERGRISMKNDVTAFG
Otu023|292	emb|CAA62334|	99329	149	1	0	3	449	69	217	1.26e-96	271	38080	Nitrosospira sp.	b-proteobacteria	YPINFVFPSTMIPGALIMDTVMLLTRNWMITALVGGGAFGLLFYPGNWPIFGPTHLPLVAEGVLLSLADYTGFLYVRTGTPEYVRLIEQGSLRTFGGHTTVIAAFFSAFVSMLMFCVWWYFGKLYCTAFYYVKGPRGRVTMKNDVTAYG
Otu024|282	emb|SDX61716|	95973	149	6	0	3	449	117	265	4.85e-96	271	42354	Nitrosomonas oligotropha	b-proteobacteria	YPINFVLPSTMIPGALMLDTVLLLTGNWLVTALLGGGFFGLFFYPGNWPIFGPTHLPVVVEGVLLSVADYTGFLYVRTGTPEYVRLIEQGSLRTFGGHTTVIAAFFSAFVSMLMFCVWWYFGRLYCTAFYYVKGERGRISMKNDVTAFG
Otu025|261	emb|SDX61716|	98658	149	2	0	3	449	117	265	1.68e-91	260	42354	Nitrosomonas oligotropha	b-proteobacteria	YPINFVLPSTMIPGALMLDTIMLLTGNWLVTALLGGGFFGLFFYPGNWPIFGPTHLPVVVEGVLLSVADYTGFLYVRTGTPEYVRLIEQGSLRTFGGHTTVIAAFFAAFVSMLMFCVWWYFGKLYCTAFYYVKGERGRISMKNDVTAFG
Otu026|243	emb|SFH38457|	100000	149	0	0	3	449	117	265	9.10e-97	273	1855333	Nitrosospira sp. Nsp14	b-proteobacteria	YPINFVFPSTMIPGALVMDTVLLLTRNWMVTALIGGGAFGLLFYPGNWPIFGPTHLPLVAEGVLLSVADYTGFLYVRTGTPEYVRLIEQGSLRTFGGHTTVIAAFFSAFVSMLMFCVWWYFGKVYCTAFYYVKGARGRVSMKNDVTAFG
Otu027|194	emb|CAA62334|	95973	149	6	0	3	449	69	217	1.39e-94	266	38080	Nitrosospira sp.	b-proteobacteria	YPINFVLPSTMIPGALVMDTVMLLTRNWMITALVGGGAFGLLFYPGNWPIFGPTHLPLVAEGVLLSLADYTGFLYVRTGTPEYVRLIEQGSLRTFGGHTTVIAAFFSAFVSMLMFCVWWYFGRLYCTAFYYVKGERGRISMKNDVTAFG
Otu028|184	emb|CAA62334|	85235	149	22	0	3	449	69	217	3.18e-67	196	38080	Nitrosospira sp.	b-proteobacteria	YLINFVLPSTMILGVLVMDTVMLLTRNWMITALVGGGAFGLLFYLGNWLIFGPIHLSLVAEGVLLSLADYIGFLYVCTGTLEYVWLIEQGSLCTFGGHTIVIAAFFVVFVFMLMFCVWWYFGKLYCIVFYYVKGFCGRVTMKNDVTVYG
Otu029|184	gb|ABM54176|	96644	149	5	0	3	449	75	223	9.73e-94	264	418761	Nitrosospira sp. EnI299	b-proteobacteria	YPISFVFPSTMIPGALVMDTVMLLTRNWMITALVGGGAFGLLFYPGNWPIFGPTHLPLVVEGVLLSVADYTGFLYVRTGTPEYVRNIEQGSLRTFGGHTTVIASFFAAFVSMLMFSVWWYLGKLYCTAFFYVKGPRGRVTMKNDVTAFG
Otu030|172	gb|ADZ27404|	89262	149	16	0	3	449	117	265	1.70e-76	222	153948	Nitrosomonas sp. AL212	b-proteobacteria	YPINFVLPSPMIPGALLLDPILLLTGNWLVTALLGGGFFGLFFYPGNWPSFGPTHLPLVVEGVLLSVADYNGFLYVRTGTPEYVRLIEQGSLRTVGGHTTVIAAFFAAFVSMLMFCVWWYFGRLYCTAFDDVKGERGRIAMKNDVTAVG
Otu031|147	emb|SDQ35722|	88591	149	17	0	3	449	117	265	4.63e-77	223	1231	Nitrosospira multiformis	b-proteobacteria	YLINFVLSSIMILGALVMDIVMLLTRNWMITALVGGGAFGLLFYPGNWPIFGPTHLPLVAEGVLLSLADYTGFFYVRTGIPEYVWLIEQGSLRIFGGHTIVIAVFFSVFVSMLMFCVWWYFGKLYCIVFFYVKGLRGRVSMKNDVTAYG
Otu032|144	emb|SFH38457|	93289	149	10	0	3	449	117	265	5.22e-92	261	1855333	Nitrosospira sp. Nsp14	b-proteobacteria	YPINFVLPSTMIPGALVMDTCLLLTRSWLITALVGGGAFGLLFYPGNWPIFGPTHLPLVAEGVLLSVADYTGFLYVRTGTPEYVRLIEQGSLRTFGGHTTVIAAFFSAFVSMLMFCVWWYFGRLYCTAFYYVKGERGRISMKNDVTAFG
Otu033|133	emb|SNX58714|	97315	149	4	0	3	449	117	265	7.47e-95	268	44577	Nitrosomonas ureae	b-proteobacteria	YPINFVLPSTMIPGALMLDTILLLTGNWLVTALLGGGFWGLFFYPGNWPIFGPTHLPLVVEGVLLSVADYTGFLYVRTGTPEYVRLIEQGSLRTFGGHTTVIAAFFSAFVSMLMFCVWWYFGKLYCTAFYYVKGPRGRVTMKNDVTAYG
Otu034|123	emb|SCY45393|	93960	149	9	0	3	449	117	265	2.38e-81	234	200120	Nitrosospira sp. Nl5	b-proteobacteria	YPINFVFLSIMILGALVMDTVLLLTRNWMITALVGGGAFGLLFYPGNWPIFGFTHLPLVAEGVLLSLADYTGFLYVCIGTPEYVRLIEQGSLRTFGGHTTVIAAFFAAFVSMLMFCVWWYFGKLYCIAFYYVKGARGRVTMKNDVIVYG
Otu035|122	emb|CAA62334|	95973	149	6	0	3	449	69	217	3.56e-94	265	38080	Nitrosospira sp.	b-proteobacteria	YPINFVFPSTMIPGALIMDTVMLLTRNWMITALVGGGAFGLLFYPGNWPIFGPTHLPLVAEGVLLSLADYTGFLYVRTGTPEYVRLIEQGSLRTFGGHTTVIAAFFSAFVSMLMFCVWWYFGRLYCTAFYYVKGERGRISMKNDVTAFG
Otu036|111	emb|SNX58714|	93960	149	9	0	3	449	117	265	6.47e-93	263	44577	Nitrosomonas ureae	b-proteobacteria	YPINFVLPSTMIPGALMLDTILLLTGNWLVTAPLGGCFFVLFFYPGNWPIFGPTHLPLVVECVLLSVADSTVFLYVRTGTPEYVRLIEQGSLRTFGGHTTVIAAFFAAFVSMLMFCVWWYFGRLYCTAFYYVKGERGRISMKNDVTAFG
Otu037|109	emb|SCY45393|	89933	149	15	0	3	449	117	265	2.06e-82	237	200120	Nitrosospira sp. Nl5	b-proteobacteria	YLINFVFPSIMIFGALVMDTVLLLTRNWMIIALVGGGAFGLLFYPGNWLIFGFTHLPLVAEGVLLSLADYTGFLYVRTGIPEYVWLIEQGSLRIFGGHIIVIAVFFSAFVSMLMFCVWWYFGKLYCTAFYYVKGFRGRVTMKNDVTVYG
Otu038|109	emb|CAA62334|	86667	150	20	0	3	452	69	218	2.71e-95	268	38080	Nitrosospira sp.	b-proteobacteria	YPINFVLPSTMIPGALVMSPCLLLTRSWLITALIGGGAFGLQFYPGNWPIFGPTHLPLVAEGVLLSVADYTGFLYVRTGTPEYVRLIEQGSLRTFGGHTTVIAAFFSAFVSMLMFLVWWYFGKVFCTSFYDVKGPRGRVVEKHEVTAFGE
Otu039|108	emb|SDX61716|	92617	149	11	0	3	449	117	265	2.80e-92	262	42354	Nitrosomonas oligotropha	b-proteobacteria	YPINFVLPSTMIPGALVMDTCLLLTRSWLITALVGGGAFGLLFYPGNWPIFGPTHLPLVVEGVLLSVADYTGFLYVRTGTPEYVRLIEQGSLRTFGGHTTVIAAFFSAFVSMLMFCVWWYFGRLYCTAFYYVKGERGRISMKNDVTAFG
Otu040|95	emb|SDQ35722|	85235	149	22	0	3	449	117	265	1.98e-66	196	1231	Nitrosospira multiformis	b-proteobacteria	YSINFVLFFTMILGALVMDTVMLLICNWMITALVGGGAFGLLFYLGNWPIFGPTHLSLVAEGVLLSLADYIGFLYVCTGILEYVWLIEQGSLCTFGGHTIVIAAFFFVFVSMLMFCVWWYFGKLYCIVFYYVKGPCGRVTMKNDVIVYG
Otu041|92	emb|CAA62334|	94631	149	8	0	3	449	69	217	7.27e-88	249	38080	Nitrosospira sp.	b-proteobacteria	YPINFVLPSTMIPGALVMDTVLLLTRNWMITALVGGGAFGLLFYPGNWPIFGPTHLPLVAEGVLLSLADYTGFLYVRTGTPEYVRLIEQGSLRTFGGHTTVIAAFFAAFVSMLMFCVWWYFGRLYCTAFYYVKGERGRISMKNDVTAFG
Otu042|87	gb|OJY07900|	97315	149	4	0	3	449	117	265	9.40e-90	255	1895901	Nitrosospira sp. 56-18	b-proteobacteria	YPINFVFPSTMIPGALVMDTVLLLTRNWMITALVGGGAFGLLFYPGNWPIFGPTHLPLVAEGVLLSLADYTGFLYVRTGTPEYVRLIEQGSLRTFGGHTTVIAAFFAAFVSMLMFCVWWYFGKLYCTAFYYVKGPRGRVSMKNDVTAYG
Otu043|84	emb|SCY45393|	91275	149	13	0	3	449	117	265	5.58e-79	228	200120	Nitrosospira sp. Nl5	b-proteobacteria	YFINFVFFSTMIPGALVMDIVLLLTRNWMITALVGGGVFGLLFYPGNWPIFGLTHLPLVAEGVLLSLADYIGFLYVRTGTPEYVRLIEQGLLRTFGGHITVIAAFFFVFVFMLMFCVWWYFGKLYCIAFYYVKGSRGRVTMKNDVTAYG
Otu044|75	gb|APZ84149|	94631	149	8	0	3	449	76	224	4.77e-92	259	44577	Nitrosomonas ureae	b-proteobacteria	YPINFVLPSTMIPGALMLDTILLLTGNWLVTALLGGGFWGLFFYPGNWPIFGPTHLPLVVEGVLLSVADYTGFLYVRTGTPEYVRLIEQGSLRTFGGHTTVIAAFFSAFVSMLMFLVWWYFGKVFCTSFYYVKGPRGRVAEKHDVTAFG
Otu045|66	gb|AEJ02636|	99329	149	1	0	3	449	117	265	1.02e-96	273	261292	Nitrosomonas sp. Is79A3	b-proteobacteria	YPINFVLPSTMIPGALMLDTILLLTGNWLITALLGGGFWGLFFYPGNWPIFGPTHLPVVVEGVLLSVADYTGFLYVRTGTPEYVRLIEQGSLRTFGGHTTVIAAFFGAFVSMLMFCVWWYFGKLYCTAFYYVKGERGRISMKNDVTAFG
Otu046|64	emb|CAA62334|	93289	149	10	0	3	449	69	217	1.33e-90	256	38080	Nitrosospira sp.	b-proteobacteria	YSINFVFPSTMIPGAFVMDTVLLLTRNWMITVLVGGGAFGLLFYPGNWPIFGPTHLPLVAEGVLLSLADYTGFLYVRTGTLEYVRLIEQGLLRTFGGHTTVIAAFFSVFVSMLMFCVWWYFGKLYCTAFYYVKGPRGRVTMKNDVIAYG
Otu047|63	emb|CAA62334|	93960	149	9	0	3	449	69	217	3.20e-81	232	38080	Nitrosospira sp.	b-proteobacteria	YPINFVLPFIMIPGALVMDTVMLLTRNWMITALVGGGAFGLLFYPGNWPIFGPMHLLLVAEGVFLLLADYTGFLYVCTGIPEYVRLIEQGSLRTFGGHTTVIAAFFSAFVSMLMFCVWWYFGKLYCTAFYYVKGPRGRVTMKNDVTAYG
Otu048|57	emb|SDQ35722|	91275	149	13	0	3	449	117	265	9.73e-71	207	1231	Nitrosospira multiformis	b-proteobacteria	YPINFVLPSTMIPGVLVMDTVMLLTRNWMITALVGGGAFGLLFYPGNWPIFGLTHLLLVAEGVFLLLADYIGFLYVCTGISEYVWLIEQGSLRIFGGHTIVIAAFFAAFVSMLMFCVWWYFGKLYCTAFYYVKGPRGRVTMKNDVTAYG
Otu049|55	emb|CAA62334|	93289	149	10	0	3	449	69	217	3.30e-91	257	38080	Nitrosospira sp.	b-proteobacteria	YPINFVLPSTMIPGALVMDTVMLLTRNWMITALVGGGAFGLLFYPGNWPIFGPTHLPLVAEGVLLSVADYTGFLYVRTGTPEYVRLIEQGSLRTFGGHTTVIAAFFSAFVSMLMFLVWWYFGKVFCTSFYYVKGPRGRVAEKHDVTAFG
Otu050|54	emb|CAA62334|	99329	149	1	0	3	449	69	217	3.51e-97	273	38080	Nitrosospira sp.	b-proteobacteria	YPINFVLPSTMIPGALVMDTVMLLTRNWMITALVGGGAFGLLFYPGNWPIFGPTHLPLVAEGVLLSLADYTGFLYVRTGTPEYVRLIEQGSLRTFGGHTTVIAAFFSAFVSMLMFCVWWYFGKLYCTAFYYVKGPRGRVTMKNDVTAYG
Otu051|52	emb|SDX61716|	95973	149	6	0	3	449	117	265	2.54e-96	272	42354	Nitrosomonas oligotropha	b-proteobacteria	YPINFVLPSTMIPGALMLDTILLLTGNWLVTALLGGGFWGLFFYPGNWPIFGPTHLPVVVEGVLLSVADYTGFLYVRTGTPEYVRLIEQGSLRTFGGHTTVIAAFFSAFVSMLMFCVWWYFGRLYCTAFYYVKGERGRISMKNDVTAFG
Otu052|52	emb|CCU63336|	100000	149	0	0	3	449	117	265	7.23e-97	273	1288494	Nitrosospira lacus	b-proteobacteria	YPINFVLPSTMIPGALIMDTVLLLTRNWMITALVGGGAFGLLFYPGNWPIFGPTHLPLVAEGVLLSLADYTGFLYVRTGTPEYVRLIEQGSLRTFGGHTTVIAAFFSAFVSMLMFCVWWYFGKLYCTAFYYVKGPRGRVTMKNDVTAYG
Otu053|50	emb|SDQ35722|	83893	149	24	0	3	449	117	265	1.06e-56	171	1231	Nitrosospira multiformis	b-proteobacteria	YLINFVLSSIMILGVLVMDIVMLLIRNWMITALVGGGAFGLLFYLGNWPIFGPTHLLLVAEGVLLSLADYIGFLYVCTGTLEYVWLIEQGSLRIFGGHIIVIAAFFAVFVFMLMFCVWWYFGKLYCIVFYYVKGFRGRVIMKNDVIAYG
Otu054|49	emb|SFH38457|	95973	149	6	0	3	449	117	265	3.24e-91	259	1855333	Nitrosospira sp. Nsp14	b-proteobacteria	YPINFVFPSPMIPGALVMAPVLLLTRNWMVTALIGGGAFGLLFYPGNWPIFGPTHLPLVAEGVLLSLADYTGFLYVRTGTPEYVRLIEQGSLRTFGGHTTVIAAFFSAFVSMLMFCVWWYFGKVYCTAFDYVKGARGRVSMKNDVTALG
Otu055|48	emb|CCU63336|	95302	149	7	0	3	449	117	265	5.09e-93	264	1288494	Nitrosospira lacus	b-proteobacteria	YPINFVLPSTMIPGALVMDTCLLLNRSWLITALVGGGAFGLLFYPGNWPIFGPTHLPLVAEGVLLSLADYTGFLYVRTGTPEYVRLIEQGSLRTFGGHTTVIAAFFSAFVSMLMFCVWWYFGKLYCTAFFYVKGPRGRVSMKNDVTAYG
Otu056|45	emb|CAA62334|	95302	149	7	0	3	449	69	217	2.02e-88	250	38080	Nitrosospira sp.	b-proteobacteria	YPINFVLPSTMIPGALVMDTVMLLTRNWMITALVGGGAFGLLFYPGNWPIFGPTHLPLVAEGVLLSLADYTGFLYVRTGTPEYVRLIEQGSLRTFGGHTTVIAAFFAAFVSMLMFCVWWYFGRLYCTAFYYVKGERGRISMKNDVTAFG
Otu057|41	emb|CAA62334|	97987	149	3	0	3	449	69	217	2.75e-96	270	38080	Nitrosospira sp.	b-proteobacteria	YPINFVLPSTMIPGALVMDTVMLLTRNWMITALVGGGAFGLLFYPGNWPIFGPTHLPLVAEGVLLSLADYTGFLYVRTGTPEYVRLIEQGSLRTFGGHTTVIAAFFSAFVSMLMFCVWWYFGKLYCTAFFYVKGPRGRVSMKNDVTAYG
Otu058|41	emb|CCU63336|	97315	149	4	0	3	449	117	265	1.42e-94	268	1288494	Nitrosospira lacus	b-proteobacteria	YPINFVLPSTMIPGALVMDTCLLLTRSWLITALVGGGAFGLLFYPGNWPIFGPTHLPLVAEGVLLSLADYTGFLYVRTGTPEYVRLIEQGSLRTFGGHTTVIAAFFSAFVSMLMFCVWWYFGKLYCTAFYYVKGPRGRVTMKNDVTAYG
Otu059|36	emb|CAA62334|	94631	149	8	0	3	449	69	217	4.93e-80	229	38080	Nitrosospira sp.	b-proteobacteria	YPINFVLPSIMIPGALVMDTVMLLTRNWMITALVGGGAFGLLFYPGNWLIFGPTHLPLVAEGVLLLLADYTGFLYVRTGTPEYVRLIEQGLLCIFGGHTTVIAAFFSAFVSMLMFCVWWYFGKLYCIAFYYVKGPRGRVTMKNDVTAYG
Otu060|33	emb|SNX58714|	97315	149	4	0	3	449	117	265	1.34e-95	270	44577	Nitrosomonas ureae	b-proteobacteria	YPINFVLPSTMIPGALMLDTILLLTGNWLVTALLGGGFFGLFFYPGNWPIFGPTHLPLVVEGVLLSVADYTGFLYVRTGTPEYVRLIEQGSLRTFGGHTTVIAAFFSAFVSMLMFCVWWYFGKVYCTAFYYVKGARGRVSMKNDVTAFG
Otu061|32	emb|CAA62334|	95302	149	7	0	3	449	69	217	4.35e-88	249	38080	Nitrosospira sp.	b-proteobacteria	YPINFVLPSTMIPGALIMDTVLLLTRNWMITALVGGGAFGLLFYPGNWPIFGPTHLPLVAEGVLLSLADYTGFLYVRTGTPEYVRLIEQGSLRTFGGHTTVIAAFFAAFVSMLMFCVWWYFGRLYCTAFYYVKGERGRISMKNDVTAFG
Otu062|31	emb|CAA62334|	94631	149	8	0	3	449	69	217	1.35e-88	251	38080	Nitrosospira sp.	b-proteobacteria	YPINFVLPFTMIPGALVMDTVMLLTRNWMITALVGGGAFGLLFYPGNWPIFGPTHLSLVAEGVFLFLADYTGFLYVCTGTPEYVWLIEQGSLRTFGGHTTVIAAFFSAFVSMLMFCVWWYFGKLYCTAFYYVKGPRGRVTMKNDGTAYG
Otu063|30	emb|SNX58714|	96644	149	5	0	3	449	117	265	7.47e-95	268	44577	Nitrosomonas ureae	b-proteobacteria	YPINFVLPSTMIPGALMLDTILLLTGNWLVTALLGGGFFGLFFYPGNWPIFGPTHLPLVVEGVLLSVADYTGFLYVRTGTPEYVRLIEQGSLRTFGGHTTVIAAFFSAFVSMLMFCVWWYFGKLYCTAFYYVKGPRGRVTMKNDVTAYG
Otu064|29	emb|SDQ35722|	89262	149	16	0	3	449	117	265	2.23e-81	234	1231	Nitrosospira multiformis	b-proteobacteria	YPINFVLPSIMISGALVMDTVMLLICNWMIMALVGGGAFGLLFYPGNWPIFGPTYLPLVAEGVLLSLADYTGFLYVRTGISEYVWLIEQGSLCIFGGHTIVIAAFFSVFVSMLMFCVWWYFGKLYCIAFYYVKGLCGRVTMKNDVTAYG
Otu065|29	emb|SFH38457|	95302	149	7	0	3	449	117	265	3.53e-94	266	1855333	Nitrosospira sp. Nsp14	b-proteobacteria	YPINFVFPSTMIPGALVMDTVLLLTRNWMITALVGGGAFGLLFYPGNWPIFGPTHLPLVVEGVLLSVADYTGFLYVRTGTPEYVRLIEQGSLRTFGGHTTVIAAFFSAFVSMLMFCVWWYFGRLYCTAFYYVKGERGRISMKNDVTAFG
Otu066|29	emb|SFH38457|	91946	149	12	0	3	449	117	265	1.29e-100	283	1855333	Nitrosospira sp. Nsp14	b-proteobacteria	YPINFVLPSTMIPGALVMDTCLLLTRSWLITALVGGGAYGLLFYPGNWPIFGPTHLPLVAEGVLLSVADYTGFLYVRTGTPEYVRLIEQGSLRTFGGHTTVIAAFFSAFVSMLMFLVWWYFGRLYCTAFYYVKGERGRISMKNDVTAFG
Otu067|26	emb|CAA62334|	93289	149	10	0	3	449	69	217	1.29e-83	238	38080	Nitrosospira sp.	b-proteobacteria	YPINFVLLSTMIPGALVMDTVMLLIRNWMITALVGGGAFGLLFYPGNWPIFGPTYLPLVAEGVLLSLADYTGFLYVRMGIPEYVRLIEQGSLRTFGGHTTVIAAFFFAFVSMLMFCVWWYFGKLYCTAFYYVKGLRGRVIMKNDVTVYG
Otu068|22	emb|CAA62334|	98658	149	2	0	3	449	69	217	2.02e-96	271	38080	Nitrosospira sp.	b-proteobacteria	YPINFVLPSIMIPGALVMDTVMLLTRNWMITALVGGGAFGLLFYPGNWPIFGPTHLPLVAEGVLLSLADYTGFLYVRTGTPEYVRLIEQGSLRTFGGHTTVIAAFFSAFVSMLMFCVWWYFGKLYCTAFYYVKGPRGRVTMKNDVTAYG
Otu069|22	emb|CAA62334|	87248	149	19	0	3	449	69	217	2.20e-66	194	38080	Nitrosospira sp.	b-proteobacteria	YPINFVLPSTMIPGALVMATCLLLTRSWLLTALVGGGAFGLLFYPGNWPIFGPTHLPLVAAGVLLSVAAYTGFLYVRTGTPEYVRLIEQGSLRTFGGHTTVIAAFFSAFVSMLMFLVWWYFGKVFCTSFYYVKGPRGRVVEKHEVTALG
Otu070|21	emb|SDQ35722|	87248	149	19	0	3	449	117	265	8.92e-71	207	1231	Nitrosospira multiformis	b-proteobacteria	YPINFVLFFTMIPGALVMDTVMLLTRNWMITALVGGGAFGLLFYPGNWLIFGPMYLPLVAEGVLLSLADYTGFLYVRMGILEYVWLIEQGSLCTFGGYTIVIAAFFFVFVSMLMFCVWWYFGKFYCTVFYYVKGLCGRVTMKNDVIAYG
Otu071|21	emb|CCU63336|	98658	149	2	0	3	449	117	265	4.72e-90	256	1288494	Nitrosospira lacus	b-proteobacteria	YPINFVFPSTMIPGALIMDTVLLLTRNWMITALVGGGAFGLLFYPGNWPIFGPTHLPLVAEGVLLSLADYTGFLYVRTGTPEYVRLIEQGSLRTFGGHTTVIAAFFAAFVSMLMFCVWWYFGKLYCTAFYYVKGPRGRVTMKNDVTAYG
Otu072|21	emb|SFH38457|	96644	149	5	0	3	449	117	265	7.98e-95	268	1855333	Nitrosospira sp. Nsp14	b-proteobacteria	YPINFVFPSTMIPGALIMDTVLLLTRNWMVTALIGGGAFGLLFYPGNWPIFGPTHLPLVAEGVLLSVADYTGFLYVRTGTPEYVRLIEQGSLRTFGGHTTVIAAFFSAFVSMLMFCVWWYFGRLYCTAFYYVKGERGRISMKNDVTAFG
Otu073|19	emb|CAA62334|	87248	149	19	0	3	449	69	217	3.04e-68	199	38080	Nitrosospira sp.	b-proteobacteria	YLINFVLPFTMIPGALVMDTVMLLTRNWMITALVGGGAFGLLFYPGNWPIFGPTHLPLVAEGVLLSLADYIGFLYVCTGILEYVWLIEQGSLCIFGGYIIVIAAFFVAFVFMFMFCVWWYFGKLYCIAFYYVKGFRGRVIMKNDVTAYG
Otu074|18	emb|SDX61716|	93289	149	10	0	3	449	117	265	4.95e-94	266	42354	Nitrosomonas oligotropha	b-proteobacteria	YPINFVLPSTMIPGALVMDTVMLLTRNWMITALVGGGAFGLLFYPGNWPIFGPTHLPLVVEGVLLSVADYTGFLYVRTGTPEYVRLIEQGSLRTFGGHTTVIAAFFSAFVSMLMFCVWWYFGRLYCTAFYYVKGERGRISMKNDVTAFG
Otu075|18	emb|CAA62334|	94631	149	8	0	3	449	69	217	2.03e-87	248	38080	Nitrosospira sp.	b-proteobacteria	YPINFVLPSTMIPGALVMDTCLLLTRSWLITALVGGGAFGLLFYPGNWPIFGPTHLPLVAEGVLLSVADYTGFLYVRTGTPEYVRLIEQGSLRTFGGHTTVIAAFFAAFVSMLMFCAWWYFGKLYCTAFYYVKGPRGRVTMKNDVTAYG
Otu076|17	emb|CAA62334|	95973	149	6	0	3	449	69	217	1.39e-94	266	38080	Nitrosospira sp.	b-proteobacteria	YPINFVLPSTMIPGALVMDTVMLLTRNWMITALVGGGAFGLLFYPGNWPIFGPTHLPLVAEGVLLSLADYTGFLYVRTGTPEYVRLIEQGSLRTFGGHTTVIAAFFSAFVSMLMFCVWWYFGRLYCTAFYYVKGERGRISMKNDVTAFG
Otu077|17	gb|ABM54176|	96644	149	5	0	3	449	75	223	5.94e-94	264	418761	Nitrosospira sp. EnI299	b-proteobacteria	YPIAFVFPSTMIPGALVMDTVMLLTRNWMITALVGGGAFGLLFYPGNWPIFGPTHLPLVVEGVLLSVADYTGFLYVRTGTPEYVRNIEQGSLRTFGGHTTVIASFFAAFVSMLMFSVWWYFGKLYCTAFFYVKGPRGRVTMKNDVTAFG
Otu078|17	emb|SFH38457|	94631	149	8	0	3	449	117	265	3.06e-94	267	1855333	Nitrosospira sp. Nsp14	b-proteobacteria	YPINFVFPSTMIPGALIMDTVLLLTRNWMITALVGGGAFGLLFYPGNWPIFGPTHLPLVAEGVLLSLADYTGFLYVRTGTPEYVRLIEQGSLRTFGGHTTVIAAFFSAFVSMLMFCVWWYFGRLYCTAFYYVKGERGRISMKNDVTAFG
Otu079|16	emb|CAA62334|	98658	149	2	0	3	449	69	217	2.72e-96	270	38080	Nitrosospira sp.	b-proteobacteria	YPINFVLPSTMIPGALIMDTVLLLTRNWMITALVGGGAFGLLFYPGNWPIFGPTHLPLVAEGVLLSLADYTGFLYVRTGTPEYVRLIEQGSLRTFGGHTTAIAAFFSAFVSMLMFCVWWYFGKLYCTAFYYVKGPRGRVTMKNDVTAYG
Otu080|16	emb|CAA62334|	88591	149	17	0	3	449	69	217	8.33e-65	191	38080	Nitrosospira sp.	b-proteobacteria	YPINFVLSSTMIPGVLVMDIVMLLTCNWMITALVGGGAFGLLFYPGNWPIFGLMHLLLVAEGVLLSLVDYIGFLYVRTGTPEYVRLIEQGSLCIFGGHTIVIVVFFSAFVSMLMFCVWWYFGKLYCTVFYYVKGPRGRVTMKNDVTVYG
Otu081|15	gb|ABM54173|	94631	149	8	0	3	449	102	250	1.19e-92	262	308023	Nitrosospira sp. En13	b-proteobacteria	YPINFVLPSTMIPGALVMDTCLLLTRSWLITALVGGGAFGLLFYPGNWPIFGPTHLPLVAEGVLLSVADYTGFLYVRTGTPEYVRLIEQGSLRTFGGHTTVIAAFFSAFVSMLMFCVWWYFGKLYCAAFFYVEGPRGRVSMKNDVTAYG
Otu082|15	emb|CAA62334|	98658	149	2	0	3	449	69	217	6.62e-97	272	38080	Nitrosospira sp.	b-proteobacteria	YPINFVLPSTMIPGALVMDTVMLLTRNWMITALVGGGAFGLLFYPGNWPIFGPTHLPLVAEGVLLSLADYTGFLYVRTGTPEYVRLIEQGSLRTFGGHTTVIAAFFSAFVSMLMFCVWWYFGKLYCTAFYYVKGPRGRVTMKNDITAYG
Otu083|15	gb|AEJ02636|	96644	149	5	0	3	449	117	265	3.44e-95	269	261292	Nitrosomonas sp. Is79A3	b-proteobacteria	YPINFVLPSTMIPGALMLDTILLLTGNWLVTALLGGGFFGLFFYPGNWPIFGPTHLPVVVEVVLLSIADYTGFLYVRTGTPEYVRLIEQGSLRTFGGHTTVIAAFFGAFVSMLMFCVWWYFGKLYCTAFYYVKGERGRISMKNDVTAFG
Otu084|15	emb|CAA62334|	93960	149	9	0	3	449	69	217	1.62e-83	238	38080	Nitrosospira sp.	b-proteobacteria	YSINFVLPSTMILGALVMDIVMLLTRNWMITALVGGGAFGLLFYSGNWPIFGPTHLPLVAEGVLLSLADYTGFLYVCTGTPEYVRLIEQGSLRTFGGHTIVIAAFFAAFVSMLMFCVWWYFGKLYCTAFYYVKGPRGRVTMKNDGTAYG
Otu085|14	emb|CCU63336|	97315	149	4	0	3	449	117	265	1.42e-94	268	1288494	Nitrosospira lacus	b-proteobacteria	YPINFVLPSTMIPGALVMDTCLLLTRSWLITALVGGGAFGLLFYPGNWPIFGPTHLPLVAEGVLLSLADYTGFLYVRTGTPEYVRLIEQGSLRTFGGHTTVIAAFFSAFVSMLMFCVWWYFGKLYCTAFYYVKGPRGRVTMKNDVTAYG
Otu086|14	emb|CAA62334|	92617	149	11	0	3	449	69	217	9.18e-89	251	38080	Nitrosospira sp.	b-proteobacteria	YPINFVLPSTMIPGALVMDTVMLLTRNWMLTALVGGGAFGLLFYPGNWPIFGPTHLPLVAEGVLLSLADYTGFLYVRTGTPEYVRLIEQGSLRTFGGHTTVIAAFFSAFVSMLMFLVWWYFGKVFCTSFYYVKGPRGLVVEKHDVTAFG
Otu087|14	emb|SNX58714|	93960	149	9	0	3	449	117	265	1.54e-92	263	44577	Nitrosomonas ureae	b-proteobacteria	YPINFVLPSTMIPGALMLDTILLLTGNWLVTALLGGGFFGLFFYPGNWPIFGPTHLPLVVEGVLLSVADSTGFLYVRTGTPEYVRLIEQGSLRTFGGHTTVIAAFFAALVSMLMFCVWWYFGRLYCTAFYYVKGARGRVTMKNDVTAYG
Otu088|13	emb|SNX58714|	96644	149	5	0	3	449	117	265	6.03e-89	253	44577	Nitrosomonas ureae	b-proteobacteria	YPINFVLPSTMIPGALMLDTILLLTGNWLVTALLGGGFWGLFFYPGNWPIFGPTHLPLVVEGVLLSVADYTGFLYVRTGTPEYVRLIEQGSLRTFGGHTTVIAAFFAAFVSMLMFCVWWYFGKLYCTAFYYVKGARGRVTMKNDVTAYG
Otu089|13	emb|CAA62334|	95302	149	7	0	3	449	69	217	4.93e-93	262	38080	Nitrosospira sp.	b-proteobacteria	YPINFVLPSTMIPGALVMDTCLLLTRSWLITALVGGGAFGLLFYPGNWPIFGPTHLPLVAEGVLLSLADYTGFLYVRTGTPEYVRLTEQGSLRTFGGHTTVIAAFLSAFVSMLMFCVWWYFGKLYCTAFYYVKGPRGRVTMKNDVTAYG
Otu090|13	emb|CAA62334|	94631	149	8	0	3	449	69	217	1.13e-88	251	38080	Nitrosospira sp.	b-proteobacteria	YPINFVLPSTMIPGALVMDTVMLLTCNWMITALVGGGAFGLLFYPGNWPIFGPMHLPLVAEGVLLSLADYTGFLYVCTGISEYVWLIEQGSLCTFGGHTTVIAAFFSAFVSMLMFCVWWYFGKLYCTAFYYVKGPRGRVTMKNDVTAYG
Otu091|13	emb|CAA62334|	93289	149	10	0	3	449	69	217	4.16e-91	257	38080	Nitrosospira sp.	b-proteobacteria	YPINFVLPSTMIPGALVMDTCLLLTRSWLITALVGGGAYGLLFYPGNWPIFGPTHLPLVAEGALLSVADYTGFLYVRTGTPEYVRLIEQGSLRTFGGHTTVIAAFFSAFASMLMFCVWGYFGKLYCTAFYYVKGPRGRVTMKNDVTAYG
Otu092|13	emb|CAA62334|	95973	149	6	0	3	449	69	217	4.38e-94	265	38080	Nitrosospira sp.	b-proteobacteria	YPINFVLPSTMIPGALVMDTCLLLTRSWLITALVGGGAFGLLFYPGNWPIFGPTHLPLVAEGVLLSVADYTGFLYVRTGTPEYVRLIEQGSLRTFGGHTTVIAAFFSAFVSMLMFCVWWYFGKLYCTAFYYVKGPRGRVTMKNDVTAYG
Otu093|11	emb|CAA62334|	79195	149	31	0	3	449	69	217	8.46e-53	160	38080	Nitrosospira sp.	b-proteobacteria	YLINFVLLFIMIPGVLVMDLVMLLTHNWMITALVGGGAFGFLFYPGNWPIFGPTHLLLVAEGVLLSLADYIGFLYVCTGILEYVRLIEQGLLRILGGHTIVIAAFFFAFVFMLMFCVWWYFGKLDCIVFEDVKGLCGRVIMKNDGSVYG
Otu094|11	emb|CAA62334|	95973	149	6	0	3	449	69	217	4.38e-94	265	38080	Nitrosospira sp.	b-proteobacteria	YPINFVLPSTMIPGALVMDTCLLLTRSWLITALVGGGAFGLLFYPGNWPIFGPTHLPLVAEGVLLSVADYTGFLYVRTGTPEYVRLIEQGSLRTFGGHTTVIAAFFSAFVSMLMFCVWWYFGKLYCTAFYYVKGPRGRVTMKNDVTAYG
Otu095|11	emb|SNX58714|	93289	149	10	0	3	449	117	265	1.86e-84	242	44577	Nitrosomonas ureae	b-proteobacteria	YPINFVLPSTMIPGALMLDTILLLTGNWLVTALLGGGFFGLFFYPGNWPLFGPTHLPLVVEGVLLSVADYTGFLYVRTGTPEEGRVIEQGSLRTFGGHTTVIAAFFAAFVSMLMFCVWWYFGRLYCTAFYYVKGERGRISMKNDGTEGG
Otu096|11	emb|SDQ35722|	85906	149	21	0	3	449	117	265	1.91e-77	224	1231	Nitrosospira multiformis	b-proteobacteria	YLINFVLLSIMILGALVMDTVMLFIRNWMITALVGGGAFGLLFYSGNWPIFGLTHLPLVAEGVLLSLADYTGFLYVRTGIPEYVWLIEQVSLRIFGGYIIVIAAFFSAFVSMLMFCVWWYFGKLYCIAFYYVKGFCGRVIMKNDVIVYG
Otu097|11	emb|CAA62334|	99329	149	1	0	3	449	69	217	3.51e-97	273	38080	Nitrosospira sp.	b-proteobacteria	YPINFVLPSTMIPGALVMDTVMLLTRNWMITALVGGGAFGLLFYPGNWPIFGPTHLPLVAEGVLLSLADYTGFLYVRTGTPEYVRLIEQGSLRTFGGHTTVIAAFFSAFVSMLMFCVWWYFGKLYCTAFYYVKGPRGRVTMKNDVTAYG
Otu098|11	emb|SNX58714|	95302	149	7	0	3	449	117	265	3.46e-88	251	44577	Nitrosomonas ureae	b-proteobacteria	YPINFVLPSTMIPGALMLDTILLLTGNWLVTALLGGGFFGLFFYPGNWPIFGPTHLPLVVEGVLLSLADYTGFLYVRTGTPEYVRLIEQGSLRTFGGHTTVIAAFFAAFVSMLMFCVWWYFGKLYCTAFYYVKGPRGRVTMKNDVTAYG
Otu099|10	emb|CAA62334|	93289	149	10	0	3	449	69	217	8.85e-91	256	38080	Nitrosospira sp.	b-proteobacteria	YPINFVLPSTMIPGALVMDTVMLLTRNWMITALVGGGAFGLLFYPGNWPIFGPTHLPLVAEGVLLSLAYYTGFLYARTGTPEYVRLIEQGSLRTFGGHTTVIAAFFSAFVSMLMFCVWWYFGKVFCTSFYYVKGPRGRVVEKHDVTAFG
Otu100|10	gb|ABM54176|	98658	149	2	0	3	449	75	223	2.39e-90	255	418761	Nitrosospira sp. EnI299	b-proteobacteria	YPISFVFPSTMIPGALVMDTVMLLTRNWMITALVGGGAFGLLFYPGNWPIFGPTHLPLVAEGVLLSVADYTGFLYVRTGTPEYVRNIEQGSLRTFGGHTTVIAAFFAAFVSMLMFTLWWYFGKLYCTAFFYVKGARGRVTMKNDVTAFG
Otu101|10	emb|SCY45393|	94631	149	8	0	3	449	117	265	1.11e-86	248	200120	Nitrosospira sp. Nl5	b-proteobacteria	YPINFVFPSTMIPGALIMDTVLLLTRNWMITALVGGGAFGLLFYPGNWPIFGPAHLPLVAEGVLLSLADYTGFLYVRTGTPEYVRLIEQGSLRTFGGHTTVIAAFFAAFVSMLMFCVWWYFGRLYCTAVYYVKGERGRISMKNDVTAFG
Otu102|10	gb|OJY07900|	98658	149	2	0	3	449	117	265	3.27e-96	272	1895901	Nitrosospira sp. 56-18	b-proteobacteria	YPINFVFPSTMIPGALVMDTVLLLTRNWMITALVGGGAFGLLFYPGNWPIFGPTHLPLVAEGVLLSLADYTGFLYVRTGTPEYVRLIEQGSLRTFGGHTTVIAAFFSAFVSMLMFCVWWYFGKLYCTAFFYVKGPRGRVSMKNDVTAYG
Otu103|10	emb|SNX58714|	97315	149	4	0	3	449	117	265	7.47e-95	268	44577	Nitrosomonas ureae	b-proteobacteria	YPINFVLPSTMIPGALMLDTILLLTGNWLVTALLGGGFWGLFFYPGNWPIFGPTHLPLVVEGVLLSVADYTGFLYVRTGTPEYVRLIEQGSLRTFGGHTTVIAAFFSAFVSMLMFCVWWYFGKLYCTAFYYVKGPRGRVTMKNDVTAYG
Otu104|10	gb|APZ84149|	92617	149	11	0	3	449	76	224	4.17e-91	257	44577	Nitrosomonas ureae	b-proteobacteria	YPLNFVLPSTMIPGALMMDTILLLTGNWLVTALLGGGFFGLFFYPGNWPIFGPTHLPLVVEGVLLSVADYTGFLYVRTGTPEYVRLIEQGSLRTFGGHTTVIAAFFSAFVSMLMFFVWWYFGKVFCTSFYYVKGPRGRVAEKHDVTAFG
Otu105|10	emb|CAA62334|	89933	149	15	0	3	449	69	217	3.75e-78	224	38080	Nitrosospira sp.	b-proteobacteria	YPINFVLLFIMIPGALVMDTVMLLTRNWMITALVGGGAFGLLFYSGNWPIFGPTHLPLVAEGVFLSLADYTGFLYVRTGISEYVRLIEQGSLRTFGGHTTVIAAFFAAFVSMFMFCVWWYFGKLYCIAFYYVKGFCGRVTMKKDGTAYG
Otu106|10	emb|CAA62334|	95302	149	7	0	3	449	69	217	9.83e-93	261	38080	Nitrosospira sp.	b-proteobacteria	YPINFVLPSTMIPGALVMDTCLLLTRSWLITALVGGGAFGLLFYPGNWPIFGPTHLPLVAEGVLLSVADYTGFLYVRTGTPEYVRLIEQGSLRTFGGHTTVIAAFFSAFVSMLMFLVWWYFGKLYCTAFYYVKGPRGRVTMKNDVTAYG
Otu107|10	emb|CAA62334|	95302	149	7	0	3	449	69	217	3.46e-92	260	38080	Nitrosospira sp.	b-proteobacteria	YPINFVLLSTMILGALVMDTVMLLIRNWMIMVLVGGGAFGLLFYPGNWPIFGPTHLPLVAEGVLLSLADYTGFLYVRTGTPEYVRLIEQGSLRTFGGHTIVIAAFFSAFVSMLMFCVWWYFGKLYCTAFYYVKGPRGRVTMKNDVTAYG

## Sheet: AOA
qseqid	seeqid	pident	length	msimatch	gaopen	qstart	qend	sstart	send	evalue	bitscore	staxids	sscinames	sblastnames	sequence
Otu001|199047	gb|AEA41862|	98235	170	3	0	2	511	29	198	4.20e-114	314	1001994	Nitrosarchaeum koreense MY1	archaea	TDWAWTSFTVFSISQTLMLCVGATYYLTFTGVPGTATYYGLIMTVYTWVAKGAWFALGYPYDFIVTPIWLPSAMLLDLAYWATKKNKHSLILFGGVLVGMSLPLFNMVNLITVADPLETAFKYPRPTLPPYMTPIEPQVGKFYNSPVALGAGAGAVLSVTFTALGCKLNT
Otu002|11586	gb|EGG41084|	90000	170	17	0	2	511	34	203	1.34e-103	288	886738	Candidatus Nitrosarchaeum limnium SFB1	archaea	TDWACTAVPVCSLSHTLMRAVVATYYLTFPGVPGTATYYGLIMTVYPWVAKGAWFALGYPYDFIVTPIWLPSAMLLDLAYWATKRNKHSLILFGGVLVGMSLPLFNMVNLITVADPLETAFKYPRPTLPPYMTPIEPQVGKFYNSPGALGAGAGAVLSVTFTALGCKLNN
Otu003|9489	gb|EGG41084|	90588	170	16	0	2	511	34	203	2.08e-105	293	886738	Candidatus Nitrosarchaeum limnium SFB1	archaea	TDWAWTSFVIFSVSQTLMLGVGAAYYLTFTGVPGTATYYALIMTVYTWVAKGAWFGLGYPYDFIVTPVWIPSAMLMDLVYWATKKNKHSLILMGGVLVGLSLPLFNMVNLLLIADPLETAFKYPRPTLPPYMTPIEPQVGKFYNSPVALGAGAGAVLSVTMTALGCKLTT
Otu004|7572	gb|AEA41862|	100000	170	0	0	2	511	29	198	2.92e-115	317	1001994	Nitrosarchaeum koreense MY1	archaea	TDWAWTSFTVFSISQTLMLCVGATYYLTFTGVPGTATYYALIMTVYTWIAKGAWFALGYPYDFIVTPVWLPSAMLLDLAYWATKKNKHSLILFGGVLVGMSLPLFNMVNLITVADPLETAFKYPRPTLPPYMTPIEPQVGKFYNSPVALGAGAGAVLSVTFTALGCKLNT
Otu005|6038	gb|EGG41084|	96471	170	6	0	2	511	34	203	2.09e-111	308	886738	Candidatus Nitrosarchaeum limnium SFB1	archaea	TDWAWTSFVIFSISQTLMLAVGASYYLTFTGVPGTATYYALIMTVYTWVAKGAWFALGYPYDFIVTPVWLPSAMLMDLAYWATKKNKHSLILFGGVLCGMSLPLFNMVNLITVADPLETAFKYPRPTLPPYMTPIEPQVGKFYNSPVALGAGAGAVLSVTFTALGCKLTT
Otu006|4636	gb|ALV66057|	91765	170	14	0	2	511	21	190	5.39e-102	283	1701109	Thaumarchaeota archaeon NAOA2	archaea	TDWAWTSFVIFSISQTLMLSVGAVYYLTFTGVPGTATYYGLIMTVYTWVAKGAWFSLGYPYDFIVTPVWIPSAMLLDLVYWATKKNKHSLILMGGVLVGMSLPLFNMINLLLVADPLETAFKYPRPTLPPYMTPIEPQVGKFYNSPVALGAGAGAVLAVTFTALGCKLTT
Otu007|4559	gb|AEN04471|	100000	170	0	0	2	511	28	197	3.47e-125	342	1078905	Candidatus Nitrosotalea devanaterra	archaea	TDWMWTSYVIFTLSQSLMLAVGAAYYLTFTGVPGTATYYALIMTVYTWIAKGAWFSLGYPYSFIVVPMWIPSAILMDLAYWATKRNKHSLILIGGVLCGMSMSLFNMINLITIDDPLETAFKYPRTTLPPYMTPIEPQVGKFYDSPVALGAGASAVLTVTMTALGCKLTT
Otu008|2571	emb|CDI06186|	95294	170	8	0	2	511	34	203	1.19e-104	291	1407055	Candidatus Nitrosotenuis uzonensis	archaea	TDWAWTSFTVFSISQTLMLVVGACYYLTFTGVPGTATYYGLIMTVYTWVAKGAWFALGYPYDFIVTPIWLPSAMLLDLAYWATKKNKHSLILFGGVLCGMSLPLFNMVNLITVADPLETAFKYPRPTLPPYMTPIEPAVGKFYNSPVALGAGAGAVLAVTFAALGCKLNT
Otu009|2157	gb|EGG41084|	96471	170	6	0	2	511	34	203	2.55e-111	308	886738	Candidatus Nitrosarchaeum limnium SFB1	archaea	TDWAWTSFVIFSISQTLMLAVGATYYLTFTGVPGTATYYALIMTVYTWIAKGAWFSLGYPYDFIVTPVWLPSAMLLDLAYWATKKNKHSLILFGGVMVGLSLPLFNMVNLITVADPLETAFKYPRPTLPPYMTPVEPAVGKFYNSPVALGAGAGAVLSVTFTALGCKLNT
Otu010|1559	gb|EGG41084|	90000	170	17	0	2	511	34	203	2.07e-114	315	886738	Candidatus Nitrosarchaeum limnium SFB1	archaea	TDWAWTSFVIFSLSQSLMLAVGATYYLTFTGVPGTATYYALIMTVYTWVAKGAWFSLGYPYDFIVTPVWIPSAMLLDLVYWATKKNKHSLILMGGVLCGMSLPLFNMINLMLIADPLETAFKYPRPTLPPYMTPIEPQVGKFYNSPVALGAGASAVLTVTMTALGCKLTT
Otu011|344	gb|ALV66057|	91765	170	14	0	2	511	21	190	2.29e-105	291	1701109	Thaumarchaeota archaeon NAOA2	archaea	TDWAWSSFVIFSLSQTLMLVVGACYYLTFTGVPGTATYYALIMTVYTWVAKGAWFSLGYPYDFIVTPVWIPSAMLLDLVYWATKKNKHSLILMGGVLVGMSLPLFNMVNLLLIADPLETAFKYPRPTLPPYMTPIEPQVGKFYNSPVALGAGAGAVLAPTMAALGCKLTT
Otu012|340	gb|EGG41084|	95882	170	7	0	2	511	34	203	4.74e-106	294	886738	Candidatus Nitrosarchaeum limnium SFB1	archaea	TDWAWTSFVIFSISQTLMLAVGASYYLTFTGVPGTATYYALIMTVYTWVAKGAWFALGYPYDFIVTPVWLPSAMLLDLAYWATKRNKHSLILFGGVLVGMSLPLFNMVNLMLVADPLETAFKYPRPTLPPYMTPIEPQVGKFYNSPVALGAGAGAVLAVTFTALGCKLNT
Otu013|336	gb|EGG41084|	100000	170	0	0	2	511	34	203	4.82e-114	315	886738	Candidatus Nitrosarchaeum limnium SFB1	archaea	TDWAWTSFVVFSISQTLMLAVGATYYLTFTGVPGTATYYALIMTVYTWIAKGAWFALGYPYDFIVTPVWLPSAMLLDLAYWATKKNKHSLILFGGVLVGMSLPLFNMVNLITVADPLETAFKYPRPTLPPYMTPIEPQVGKFYNSPVALGAGAGAVLSVTFTALGCKLNT
Otu014|303	gb|EGG41084|	97059	170	5	0	2	511	34	203	1.01e-106	296	886738	Candidatus Nitrosarchaeum limnium SFB1	archaea	TDWAWTSFVIFSISQTLMLSVGATYYLTFTGVPGTATYYALIMTVYTWVAKGAWFALGYPYDFIVTPVWLPSAMLLDLAYWATKKNKHSLILFGGVLVGMSLPLFNMVNLITVADPLETAFKYPRPTLPPYMTPIEPQVGKFYNSPVALGAGAGAVLAVTFTALGCKLTT
Otu015|231	gb|QED55344|	97633	169	4	0	2	508	28	196	4.36e-111	306	2026795	Thaumarchaeota archaeon	archaea	TDWAWTSFVVFSISQSTMLVVSAIYYMLFTGVPGTATYYATIMTIYTWVAKGAWFALGYPYDFIVTPVWIPSAMLLDLVYWATRRNKHAAIIIGGTLVGLSLPIFNMINLLLVRDPLEMAFKYPRPTLPPYMTPIEPQVGKFYNSPVALGSGAGAVLSVPIAALGAKLNT
Otu016|231	gb|AEA41862|	98824	170	2	0	2	511	29	198	3.64e-114	314	1001994	Nitrosarchaeum koreense MY1	archaea	TDWAWTSFTVFSISQTLMLCVGATYYLTFTGVPGTATYYALIMTVYTWIAKGAWFALGYPYDFIVTPIWLPSAMLLDLAYWATKKNKHSLILFGGVLVGMSLPLFNMVNLITVADPLETAFKYPRPTLPPYMTPIEPQVGKFYNSPVALGAGAGAVLSVTFTALGCKLTT
Otu017|217	gb|AEA41862|	96471	170	6	0	2	511	29	198	1.84e-111	307	1001994	Nitrosarchaeum koreense MY1	archaea	TDWAWTSFTVFSISQTLMLVVGACYYLTFTGVPGTATYYGLIMTVYTWVAKGAWFALGYPYDFIVTPIWLPSAMLLDLAYWATKRNKHSLILFGGVLVGMSLPLFNMVNLITVADPLETAFKYPRPTLPPYMTPIEPQVGKFYNSPVALGAGAGAVLSVTFTALGCKLNT
Otu018|184	emb|CDI06186|	97059	170	5	0	2	511	34	203	1.46e-111	308	1407055	Candidatus Nitrosotenuis uzonensis	archaea	TDWAWTSFVIFSISQSLMLVVGACYYLTFTGVPGTATYYALIMTVYTWVAKGAWFALGYPYDFIVTPVWLPSAMLLDLAYWATKKNKHSLILFGGVMCGMSLPLFNMVNLITVADPLETAFKYPRPTLAPYMTPIEPAVGKFYNSPVALGAGAGAVLSVTMAALGCKLNT
Otu019|175	gb|AEA41862|	96471	170	6	0	2	511	29	198	5.83e-112	308	1001994	Nitrosarchaeum koreense MY1	archaea	TDWAWTSFTVFSISQTLMLCVGATYYLTFTGVPGTATYYGLIMTVYTWVAKGAWFSLGYPYDFIVTPVWLPSAMLMDLAYWATKKNKHSLILFGGVLCGMSLPLFNMVNLITVADPLETAFKYPRPTLPPYMTPIEPQVGKFYNSPVALGAGAGAVLSVTFTALGCKLTT
Otu020|163	gb|ANC98542|	95294	170	8	0	2	511	48	217	1.92e-110	306	1846278	Candidatus Nitrosotenuis aquarius	archaea	TDWAWTSFTVFSISQTLMLAVGATYYLTFTGVPGTATYYGLIMTVYTWVAKGAWFALGYPYDFIVTPIWLPSAMLLDLAYWATKKNKHSLILFGGVLCGMSLPLFNMVNLITVADPLETAFKYPRPTLPPYMTPIEPAVGKFYNSPVALGAGAGAVLSVTFAALGCKLNT
Otu021|154	gb|QED55344|	98817	169	2	0	2	508	28	196	1.64e-112	310	2026795	Thaumarchaeota archaeon	archaea	TDWAWTSFVVFSISQSTMLVVGAIYYMLFTGVPGTATYYATIMTIYTWVAKGAWFALGYPYDFIVTPVWIPSAMLLDLTYWATRRNKHAAIIIGGTLVGLSLPIFNMINLLLVRDPLEMAFKYPRPTLPPYMTPIEPQVGKFYNSPVALGSGAGAVLSVPIAALGAKLNT
Otu022|140	emb|CDI06186|	98824	170	2	0	2	511	34	203	2.70e-113	313	1407055	Candidatus Nitrosotenuis uzonensis	archaea	TDWAWTSFVVFSISQTLMLVVGACYYLTFTGVPGTATYYALIMTVYTWVAKGAWFALGYPYDFIVTPVWLPSAMLLDLAYWATKKNKHSLILFGGVMCGMSLPLFNMVNLITVADPLETAFKYPRPTLPPYMTPIEPAVGKFYNSPVALGAGAGAVLSVTMAALGCKLNT
Otu023|112	gb|AEA41862|	88095	168	20	0	8	511	31	198	2.95e-108	299	1001994	Nitrosarchaeum koreense MY1	archaea	SYWAWTAVTVFRLSHTMRLAVGATYYLTFTGVPGTATYYGLIMTVYPWVAKGAWFALGYPYDFIVTPIWLPSAMLLDLAYWATKRNKHSLILLGGVLVGMSLPLFNMVNLITVAGPLETAFKYPRPTLPPYMTPIEPQVVKFYNSPEALGAGACAVLSVSFTALGCKLNN
Otu024|109	gb|EGG41084|	92353	170	13	0	2	511	34	203	2.16e-107	298	886738	Candidatus Nitrosarchaeum limnium SFB1	archaea	TDWAWTSFVIFSISQTLMLGVGAAYYLTFTGVPGTATYYALIMTVYTWVAKGAWFGLGYPYDFIVTPVWIPSAMLMDLVYWATKKNKHSLILMGGVLVGLSLPLFNMVNLLLIADPLETAFKYPRPTLPPYMTPIEPQVGKFYNSPVALGAGAGAVLSVTFTALGCKLNT
Otu025|102	gb|ALV66058|	89412	170	18	0	2	511	21	190	4.52e-103	286	338192	Nitrosopumilus maritimus	archaea	TDWAWTSFVIFSLSQTLMLIVGACYYLTFTGVPGTATYYALIMTVYTWVAKVAWISLGYPYDFIVTPVWIPSALLLDLVYWATKKNKHSLILMGGVLVGMSLPLFNMINLMLVADPLETAFKYPRPTLPPYMTPIEPQVGKFYNSPVALGAGAGAVLAPTMAALGCKLTT
Otu026|100	gb|EGG41084|	95882	170	7	0	2	511	34	203	1.46e-110	306	886738	Candidatus Nitrosarchaeum limnium SFB1	archaea	TDWAWTSFVVFSISQTLMLTVGAVYYLTFTGVPGTATYYGLIMTVYTWVAKGAWFALGYPYDFIVTPVWIPSAMLLDLAYWATKKNKHSLILFGGVMVGMSLPLFNMVNLITVADPLETAFKYPRPTLPPYMTPIEPQVGKFYNSPVALGAGAGAVLSVTFAALGCKLNT
Otu027|100	gb|EGG41084|	95882	170	7	0	2	511	34	203	1.10e-105	293	886738	Candidatus Nitrosarchaeum limnium SFB1	archaea	TDWAWTSFVIFSVSQTLMLGVGAAYYLTFTGVPGTATYYALIMTVYTWVAKGAWFGLGYPYDFIVTPVWLPSAMLLDLAYWATKKNKHSLILFGGVLVGMSLPLFNMVNLITVADPLETAFKYPRPTLPPYMTPIEPQVGKFYNSPVALGAGAGAVLAVTFTALGCKLNT
Otu028|100	gb|AJZ76360|	94706	170	9	0	2	511	34	203	2.38e-106	295	1603555	Candidatus Nitrosotenuis cloacae	archaea	TDWAWTSFVIFSISQTLMLAVGASYYLTFTGVPGTATYYALILTVYTWVAKGAWFSLGYPYDFIVTPVWLPSAMLMDLAYWATKKNKHSLILFGGVLCGMSLPLFNMVNLITVADPLETAFKYPRPTLPPYMTPIEPQVGKFYNSPVALGAGAGAVLAVTFTALGCKLNT
Otu029|99	gb|AEN04471|	98824	170	2	0	2	511	28	197	1.86e-123	338	1078905	Candidatus Nitrosotalea devanaterra	archaea	TDWAWTSYVIFTLSQSLMLAVGAAYYLTFTGVPGTATYYALIMTVYTWIAKGAWFSLGYPYSFIVVPMWIPSAILMDLAYWATKRNKHSLILIGGVLCGMSMSLFNMINLITIDDPLEMAFKYPRTTLPPYMTPIEPQVGKFYDSPVALGAGASAVLTVTMTALGCKLTT
Otu030|85	gb|AEA41862|	91176	170	15	0	2	511	29	198	6.51e-112	308	1001994	Nitrosarchaeum koreense MY1	archaea	TDWACTAVPVCSLSHTLKRCVVATYYLTFPGVPGTATYYALLMTVYPWIAKGAWFALGYPYDFIVTPVWLPSAMLLDLAYWATKKNKHSLILFGGVLVGMSLPLFNMVNLITVADPLETAFKYPRPTLPPYMTPIEPQVGKFYNSPVALGAGSGAVLSVTFTALGCKLNN
Otu031|79	gb|EGG41084|	93529	170	11	0	2	511	34	203	9.58e-108	298	886738	Candidatus Nitrosarchaeum limnium SFB1	archaea	TDWAWTSFVVFSISQTLMLAVGAAYYLTFTGVPGTATYYALIMTVYTWVAKGAWFALGYPYDFIVTPVWIPSAMLMDLVYWATKRNKHSLILMGGVLVGMSLPLFNMVNLLLVADPLETAFKYPRPTLPPYMTPIEPQVGKFYNSPVALGAGAGAVLSVTMTALGCKLTT
Otu032|79	gb|AEA41862|	92308	169	13	0	2	508	29	197	5.64e-106	293	1001994	Nitrosarchaeum koreense MY1	archaea	TDWACTAVPVFSLSHTLMRCVVATYYLTFTGVPGTATYYALIMTVYPWIAKGAWFALGYPYDFIVTPVWLPSAMLLDFAYWATKKNKHSLILFGGVLVGMSLPLFNMVNLITVADPLETAFKYPRPTLPPYITPIEPQVGKFYNSPGALGAGAGAVLSVTFTALGCKLKN
Otu033|79	gb|AEA41862|	92941	170	12	0	2	511	29	198	1.46e-107	298	1001994	Nitrosarchaeum koreense MY1	archaea	TDWACTSFTVFSLSHTLMLAVVATYYLTFPGVPGTATYYALIMTVYPWIAKGAWFALGYPYDFIVPPIWLPSAMLLDLAYWATKRNKHSLILFGGVLVGMSLPLFNMVNLITVADPLETAFKYPRPTLPPYMTPIEPQVGKFYNSPGALGAGAGAVLSVTFTALGCKLNN
Otu034|73	gb|AJZ76360|	87647	170	21	0	2	511	34	203	4.01e-98	274	1603555	Candidatus Nitrosotenuis cloacae	archaea	TDWACTAVPVSSISHTLMWVVVAGYYLTFPGVPGTATYYGLIMTVYPWVAKGAWFALGYPYDFIVPPIWLPSAMLLDLAYWATKKNKHSLILFGGVLCGMSLPLFNMVNLITVADPLETAFKYPRPTLPPYMTPIEPAVGKFYNSPAALGAGSGAVLSVTFAAVGCKLNT
Otu035|72	gb|AEA41862|	88824	170	19	0	2	511	29	198	1.12e-101	283	1001994	Nitrosarchaeum koreense MY1	archaea	TDWACTAVPVSSLSHTLMRCVVATYYLTFPGVPGTATYYALIMTVYHWIAKGAWCALGYPYDFIVPPVWLPSAMLLDLAHWATKKNKHSLILFGDVLVGMSLPLLNMVNLITVADPLETAFKYPRPTLPPYMTPIEPQVGKFYNSPGALGAGAGAVLSVTFTAVGCKLNN
Otu036|70	gb|AEA41862|	94118	170	10	0	2	511	29	198	7.40e-104	288	1001994	Nitrosarchaeum koreense MY1	archaea	TDWAWTSFTVFSISHTLMLAVGATYYLTFTGVPGTATYYGLIMTVYPWVAKGAWFSLGYPYDFIVTPVWLPSAMLLDLAYWATKKNKHSLILFGGVLIGMSLPLFNMVNLMLVADPLETAFKYPRPTLPPYMTPIEPQVGKFYNSPVALGAGAGAVLAVTFTALGCKLNT
Otu037|64	gb|AEA41862|	95294	170	8	0	2	511	29	198	1.33e-111	308	1001994	Nitrosarchaeum koreense MY1	archaea	TDWAWTSFTVCSLSHTLMLAVGATYYLTFTGVPGTATYYALIMTVYPWIAKGAWFALGYPYDFIVTPIWLPSAMLLDLAYWATKRNKHSLILFGGVLVGMSLPLFNMVNLITVADPLETAFKYPRPTLPPYMTPIEPQVGKFYNSPGALGAGAGAVLSVTFTALGCKLNT
Otu038|59	gb|AEA41862|	98824	170	2	0	2	511	29	198	6.73e-109	301	1001994	Nitrosarchaeum koreense MY1	archaea	TDWAWTSFPVFSISQTLMLCVGATYYLTFTGVPGTATYYALIMTVYTWIAKGAWFALGYPYDFIVTPVWLPSAMLLDLAYWATKKNKHSLILFGGVLVGMSLPLFNMVNLITVADPLETAFKYPRPTLPPYMTPIEPQVGKFYNSPVALGAGAGAVLAVTFTALGCKLNT
Otu039|57	gb|AEA41862|	95882	170	7	0	2	511	29	198	9.25e-112	308	1001994	Nitrosarchaeum koreense MY1	archaea	TDWAWTSFTVFSISHTLMLCVGATYYLTFTGVPGTATYYGLIMTVYPWVAKGAWFALGYPYDFIVTPIWLPSAMLLDLAYWATKKNRHSLILFGGVLVGMSLPMFNMVNLITVADPLETAFKYPRPTLPPYMTPIEPQVGKFYNSPVALGAGAGAVLSVTFTALGCKLNT
Otu040|56	gb|AEA41862|	97041	169	5	0	2	508	29	197	1.08e-111	308	1001994	Nitrosarchaeum koreense MY1	archaea	TDWAWTSFTVFSISQTLMRAVGATYYLTFTGVPGTATYYALIMTVYTWIAKGAWFALGYPYDFIVTPIWLPSAMLLDLAFWATKRNKHSLILFGGVLVGMSLPLFNMVNLITVADPLETAFKYPRPTLPPYMTPIEPQVGKFYNSPVALGAGAGAVLSVTFTALGCKLNN
Otu041|54	emb|CDI06186|	97647	170	4	0	2	511	34	203	7.08e-113	311	1407055	Candidatus Nitrosotenuis uzonensis	archaea	TDWAWTSFVIFSVSQTLMLVVGACYYLTFTGVPGTATYYALIMTVYTWVAKGAWFALGYPYDFIVTPVWLPSAMLLDLAYWATKKNKHSLILFGGVMCGMSLPLFNMVNLITVADPLETAFKYPRPTLPPYMTPIEPAVGKFYNSPVALGAGAGAVLSVTMAALGCKLNT
Otu042|50	gb|EGG41084|	92941	170	12	0	2	511	34	203	4.07e-107	297	886738	Candidatus Nitrosarchaeum limnium SFB1	archaea	TDWACTSFPVFTLSHTLMLAVVATYYLTFTGVPGTATYYGLIMTVYPWIAKGAWFALGYPYDFIVTPIWLPSAMLLDLAYWATKKNKHSLILFGGVLVGMSLPLFNMVNLITVADPLETAFKYPRPTLPPYMTPIEPQVGKFYNSPGALGAGAGAVLSVAFTALGCKLNN
Otu043|47	gb|ABY77593|	96471	170	6	0	2	511	28	197	5.16e-104	288	497727	Candidatus Nitrososphaera gargensis	archaea	TDWMWTSFVVFSVSQSTMLAVGAIYYMLFTGVPGTATYYATIMTIYTWVAKGAWFALGYPYDFIVVPIWIPSAMLLDLTYWATRRNKHAAIIIGGTLVGLSFPLFNMVNLLLIRDPLEVAFKYPRPTLPAYMTPIEPQVGKFYNSPVALGSGASAVLTVPIAALGAKLNT
Otu044|45	gb|EGG41084|	90000	170	17	0	2	511	34	203	6.77e-103	286	886738	Candidatus Nitrosarchaeum limnium SFB1	archaea	TDWAWTSFVIFSISQTLMLSVGAVYYLTFTGVPGTATYYGLIMTVYTWVAKGAWFSLGYPYDFIVTPVWIPSAMLMDLVYWATKKNKHSLILMGGVLVGLSLPLFNMVNLLLIADPLETAFKYPRPTLPPYMTPIEPQVGKFYNSPVALGAGAGAVLPVTMTALGCKLTT
Otu045|45	gb|EGG41084|	92353	170	13	0	2	511	34	203	4.39e-107	297	886738	Candidatus Nitrosarchaeum limnium SFB1	archaea	TDWVWTSFVIFTLSHTLMLAVGASYYLTFTGVPGTATYYALIMTVYTWVAKGAWFSLGYPYDFIVPPVWLPSAMLMDLAYWATKKNKHSLILFGGVLCGMSLPLFNMVNLITVADPLETAFKYPRPTLPPYMTPIEPQVGKFYNSPVALGAGAGAVLSVTFTAFGCKLTT
Otu046|43	gb|AJZ76360|	92941	170	12	0	2	511	34	203	5.53e-107	296	1603555	Candidatus Nitrosotenuis cloacae	archaea	TDWAWTSFVVFSISQTLMLIVGATYYLTFTGVPGTATYYALIMTVYTWVAKGAWFSLGYPYDFVVTPVWIPSAMLLDLVYWATKKNKHSLILMGGVLCGMSLPLFNMVNLLLVADPLETAFKYPRPTLPPYMTPIEPQVGKFYNSPVALGAGAGAVLAPTMAALGCKLTT
Otu047|40	gb|ALV66057|	91176	170	15	0	2	511	21	190	2.19e-101	281	1701109	Thaumarchaeota archaeon NAOA2	archaea	TDWAWTSFVIFSVSQTLMLGVGAAYYLTFTGVPGTATYYALIMTVYTWVAKGAWFGLGYPYDFIVTPVWIPSAMLMDLVYWATKKNKHSLILMGGVLVGMSLPLFNMINLLLVADPLETAFKYPRPTLPPYMTPIEPQVGKFYNSPVALGAGAGAVLAVTFTALGCKLTT
Otu048|39	gb|QED55344|	97633	169	4	0	2	508	28	196	4.97e-112	309	2026795	Thaumarchaeota archaeon	archaea	SDWAWTSFVVFSISQSTMLVVGAIYYMLFTGVPGTATYYATIMTIYTWVAKGAWFALGYPYDFVVTPVWIPSAMLLDLTYWATRRNKHAAIIIGGTLVGLSLPIFNMINLLLVRDPLEMAFKYPRPTLPPYMTPIEPQVGKFYNSPVALGSGAGAVLSVPIAALGAKLNT
Otu049|38	gb|AEA41862|	91176	170	15	0	2	511	29	198	6.87e-115	316	1001994	Nitrosarchaeum koreense MY1	archaea	TDWAWTSFTVFSISQTLMLAVGATYYLTFTGVPGTATYYGLIMTVYTWVAKGAWFALGYPYDFIVTPVWIPSAMLLDLVYWATKKNKHSLILMGGVLCGMSLPLFNMINLMLIADPLETAFKYPRPTLPPYMTPIEPQVGKFYNSPVALGAGASAVLTVTMTALGCKLTT
Otu050|36	gb|EGG41084|	90533	169	16	0	2	508	34	202	3.62e-102	285	886738	Candidatus Nitrosarchaeum limnium SFB1	archaea	TDWACTSVPVFSLSHTLMLAVVATYYLTFPGVPGTATYYALLMTVYPWIAKGAWFALGYPYDFIVPPIWLPSAMLLDLAYWATKRNKHSLILFGGVLVGMSLPLLNMVNLMTVADPLETAFKYPRPTLPPYMTPIEPQVGKFYNSPVALGAGAGAALSVTFTALGSKLNY
Otu051|36	gb|AEA41862|	97059	170	5	0	2	511	29	198	6.44e-113	311	1001994	Nitrosarchaeum koreense MY1	archaea	TDWAWTSFTVFSISQTLMLCVGATYYLTFTGVPGTATYYGLIMTVYTWVAKGAWFSLGYPYDFIVTPVWLPSAMLMDLAYWATKKNKHSLILFGGVLCGMSLPLFNMVNLITVADPLETAFKYPRPTLPPYMTPIEPQVGKFYNSPVALGAGAGAVLSVTFTALGCKLNT
Otu052|35	gb|EGG41084|	91765	170	14	0	2	511	34	203	7.60e-107	296	886738	Candidatus Nitrosarchaeum limnium SFB1	archaea	TDWAWTSFVIFSLSQSLMLAVGATYYLTFTGVPGTATYYALIMTVYTWVAKGAWFSLGYPYDFIVTPVWIPSAMLLDLVYWATKKNKHSLILMGGVLVGLSLPLFNMVNLLLIADPLETAFKYPRPTLPPYMTPIEPQVGKFYNSPVALGAGAGAVLSVTMTALGCKLTT
Otu053|32	gb|AEA41862|	90588	170	16	0	2	511	29	198	1.06e-105	293	1001994	Nitrosarchaeum koreense MY1	archaea	TDWAWTSFVIFSLSQTLMLCVGATYYLTFTGVPGTATYYALIMTVYTWVAKGAWWGLGYPYSFIVTPVWIPSAMLLDLVYWATKKNKHSLILMGGVLVGMSLPLFNMINLLTVDDPLETAFKYPRPSLPPYMTPIEPQVGKFYNSPVALGAGAGAVLSVTMTALGCKLTT
Otu054|32	gb|AEN04471|	93491	169	11	0	2	508	28	196	2.78e-114	314	1078905	Candidatus Nitrosotalea devanaterra	archaea	TDWMCTAYVICPFSHSLMRAVVAAYYLTFPGVPGTATYYALIMTVYPWIAKGAWFSLGYPYSFIVVPMWIPSAILMDLVYWATKRNKHSLILIGGVLCGMSMSLFNMINLITIDDPLETAFKYPRTTLPPYMTPIEPQVGKFYDSPVALGAGASAVLTVTMTALGCKLTK
Otu055|31	gb|AEN04471|	99412	170	1	0	2	511	28	197	8.36e-124	338	1078905	Candidatus Nitrosotalea devanaterra	archaea	TDWMWTSYVIFTLSQSLMLAVGAAYYLTFTGVPGTATYYALIMTVYTWIAKGAWFSLGYPYSFIVVPMWIPSAILMDLAYWATKRNKHSLILIGGVLCGMSMSLFNMINLITIDDPLETAFKYPRTTLPPYMTPIEPQVGKFYDSPVALGAGASAVLTVTMTALGTKLTT
Otu056|29	gb|AEA41862|	89412	170	18	0	2	511	29	198	4.34e-111	306	1001994	Nitrosarchaeum koreense MY1	archaea	TDWAWTSFTVSSISQTLKLCVGAPYYLTFTSVPGTATYYGLIMTVYTWVAKGAWFALGYPYDFIVTPIWLPSAMLLDLAYWATKKNKHSLILFGGVLVGMSLPLFNMVNLITVADPLETAFKYPRPTVPPYMTPIEPQVGKFYNSPVAMCAGTGAVFSGQFMAHGCKRTT
Otu057|28	gb|AEA41862|	95808	167	7	0	11	511	32	198	3.48e-106	294	1001994	Nitrosarchaeum koreense MY1	archaea	TYLAWTSFTVFSISHTMMLAVGATYYLTFTGVPGTATYYALIMTVYTWIAKGAWFALGYPYDFIVTPIWLPSAMLLDLAYWATKRNKHSLILFGGVLVGMSLPLFNMVNLITVADPLETAFKYPRPTLPPYMTPIEPQVGKFYNSPVALGAGAGAVLSVSFTALGSKLNT
Otu058|28	gb|EGG41084|	95882	170	7	0	2	511	34	203	1.15e-111	308	886738	Candidatus Nitrosarchaeum limnium SFB1	archaea	TDWAWTSFVIFSLSQSLMLAVGATYYLTFTGVPGTATYYALIMTVYTWVAKGAWFSLGYPYDFIVTPVWIPSSMLLDLAYWATKKNKHSLILFGGVLVGMSLPLFNMVNLITVADPLETAFKYPRPTLPPYMTPIEPQVGKFYNSPVALGAGAGAVLSVTFTALGCKLNT
Otu059|27	gb|EGG41084|	90588	170	16	0	2	511	34	203	8.06e-111	306	886738	Candidatus Nitrosarchaeum limnium SFB1	archaea	TDWACTSVPVYSLSHTLMRAVVATYYLTFPGVPGTATYYGLLMTVYHWIAKGAWFALGYPYDFIVTPVWLPSAMLLDLAYWATKKNKHSLILFGGVLVGMSLPLFNMVNLITAADPLETAFKYPRPTLPPYMTPIEPQVGKFYNSPVALGAGSGAVLSVTFTALGCKLKN
Otu060|25	gb|AEA41862|	91018	167	15	0	11	511	32	198	3.80e-111	306	1001994	Nitrosarchaeum koreense MY1	archaea	CYRASTSVTVFTISQTMMLCVGATYYLTFTGVPGTATYYGLIMTVYTWVAKGAWFALGYPYDFIVTPVWLPSAMLLDLAYWATKRNKHSLILFGGVLVGMSLPLFNMVNLMLVADPLETAFKYPRPTLPPYMTPIEPQVGKFYNSPLALGAGSCAVLAVTFTVLGSKLNT
Otu061|25	gb|AEA41862|	90000	170	17	0	2	511	29	198	2.94e-100	279	1001994	Nitrosarchaeum koreense MY1	archaea	TDWACTSFPVFSLSHTLRRFVVATYYLTFPGVPGTATYYALLMTVYPWIAKGAWCALGYPYDFIVQPVWLPSAMLLDLAYWATKKNKHSLILFGGVLVGMSLPLFNMVNLITVADPLETAFKYPRPTLPPYMTPIEPQVGKFYNSPVALGAGSGAVLAVTFTAVGCKLNN
Otu062|24	gb|EGG41084|	87574	169	21	0	2	508	34	202	7.11e-106	294	886738	Candidatus Nitrosarchaeum limnium SFB1	archaea	TDWACTPVPVVSLSHTLTRAVVATYYLTFPGVSGTATYYGLFMTVYPWVAKGAWFALGYPYDFIVPPIWLPSALLLDLAYWATKRNKHSLILFGGVLVGMSLPLFNMVNLITVADPLETAFKYPRPTLPPYMTPIEPQVGKFYNSPVALGAGPGAVLSVTFTALGCKLNY
Otu063|24	gb|AEA41862|	94706	170	9	0	2	511	29	198	2.77e-109	302	1001994	Nitrosarchaeum koreense MY1	archaea	TDWAWTSFTVFSISQTLMLAVGATYYLTFTGVPGTATYYGLIMTVYTWVAKGAWFALGYPYDFIVTPIWLPSAMLLDLAYWATKKNKHSLILFGGVMVGLSLPLFNMVNLITVADPLETAFKYPRPTLPPYMTPVEPAVGKFYNSPVALGAGAGAVLSVTFTALGGKLNT
Otu064|24	gb|EGG41084|	90533	169	16	0	2	508	34	202	6.05e-101	281	886738	Candidatus Nitrosarchaeum limnium SFB1	archaea	TDWACTAVPVSSLSHTLMLAVVATYYLTFPGVPGTATYYALIMTVYPWVAKGAWCALGYPYDFIVTPVWLPSAMLMDLAYWATKKNRHSLILFGGVLCGMSLPLFNMVNLITVADPLETAFKYPRPTLPPYMTPIEPQVGKFYNSPVALGAGAGAVLSVTFTALGCKLTK
Otu065|23	gb|AEA41862|	92941	170	12	0	2	511	29	198	2.04e-108	300	1001994	Nitrosarchaeum koreense MY1	archaea	TDWAWTSFTVFSISQTLMLCVGATYYLTFTGVPGTATYYGLIMTVYTWVAKGAWFALGYPYDFIVTPVWIPSAMLMDLVYWATKKNKHSLILMGGVLVGLSLPLFNMVNLLLIADPLETAFKYPRPTLPPYMTPIEPQVGKFYNSPVALGAGAGAVLSVTMTALGCKLTT
Otu066|23	gb|EGG41084|	92353	170	13	0	2	511	34	203	4.44e-106	294	886738	Candidatus Nitrosarchaeum limnium SFB1	archaea	TDWAWTSFVVFSISQTLMLGVGAAYYLTFTGVPGTATYYALIMTVYTWVAKGAWFGLGYPYDFIVTPVWIPSAMLMDLVYWATKKNKHSLILMGGVLVGLSLPLFNMVNLLLIADPLETAFKYPRPTLPPYMTPIEPQVGKFYNSPVALGAGAGAVVSVTFTALGCKLNT
Otu067|22	gb|EGG41084|	90000	170	17	0	2	511	34	203	4.61e-102	284	886738	Candidatus Nitrosarchaeum limnium SFB1	archaea	TDLAWTSVPVCSLSHTLMLAVVATYYLTFTGVPGTATYYGLIMTVYTWVAKGAWFSLGYPYDFIVTPVWLPSAMLLDLAYWATKKNKHSLILFGGVLIGMSLPLFNMVNLMLVADPLETAFKYPRPTLPPYMTPIEPQVGKFYNSPEALGAGACAVLAVTFTALGCKLNN
Otu068|20	gb|AEA41862|	95294	170	8	0	2	511	29	198	1.38e-104	290	1001994	Nitrosarchaeum koreense MY1	archaea	TDWAWTSFTVFSISHTLMLCVGATYYLTFTVVPGTATYYALIMTVYTWIAKGAWFALGYPYDFIVTPIWLPSAMLLDLAYLATKRNKHSLILFGGVLVGMSLPLFNMVNLITVADPPETAFKYPRPTLPPYMTPIEPQVGKFYNSPGALGAGAGAVLSVTVTALGCKLNT
Otu069|20	gb|AEA41862|	97647	170	4	0	2	511	29	198	5.17e-112	309	1001994	Nitrosarchaeum koreense MY1	archaea	TDWAWTSFTVFSISQTLMLAVGATYYLTFTGVPGTATYYALIMTVYTWIAKGAWFALGYPYDFIVTPIWLPSAMLLDLAYWATKKNKHSLILFGGVLCGMSLPLFNMVNLITVADPLETAFKYPRPTLPPYMTPIEPQVGKFYNSPVALGAGAGAVLSVTFTALGCKLTT
Otu070|19	gb|EGG41084|	87574	169	21	0	2	508	34	202	6.87e-99	276	886738	Candidatus Nitrosarchaeum limnium SFB1	archaea	TDWACTAVVICSLSHTLMRAVVASYYLTFPGVPGTATYYALILTVYPWVAKGAWFSLGYPYDFIVQPVWLPSAMLMDLAYWATKKNKHSLILFGGVLCGMSLPLFNMVNLITVADPLETAFKYPRPTLPPYMTPIEPQVGKFYNSPGALGAGSGAVLSVTFTALGCKLTK
Otu071|17	gb|EGG41084|	88824	170	19	0	2	511	34	203	2.94e-112	310	886738	Candidatus Nitrosarchaeum limnium SFB1	archaea	TDWAWTSFVIFSISQTLMLGVGAAYYLTFTVVPGTATYYALIMTVYTWVAKGAWFGLGYPYDFIVTPVWIPSAMLMDLVYWATKKNKHSLILMGGVLVGLSLPLFNMINLMLIADPLETAFKYPRPTLPPYMTPIEPQVGKFYNSPVALGAGASAVLTVTMTALGCKLTT
Otu072|17	gb|AEA41862|	90419	167	16	0	11	511	32	198	1.78e-108	300	1001994	Nitrosarchaeum koreense MY1	archaea	CYLATTSFTVVSLSQTLRLCEGASYYLTFTGVPGTATYYALIMTVYPWIAKGAWFALGYPYDFIVTPIWLPSAMLLDLAYWATKKNKHSLILFGGVLVGMSLPLLNMVNLITVADPLETAFKYPRPTLPPYMTPIEPQVVKFYNSPFALGAGSCAVLSVSFTVLGSKLNT
Otu073|17	gb|AEA41862|	93529	170	11	0	2	511	29	198	4.23e-104	289	1001994	Nitrosarchaeum koreense MY1	archaea	TDWAWTSFTVFSISQTLMLCVGATYYLTFTGVPGTATYYGLIMTVYTWVAKGAWFALGYPYDFIVTPVWLPSAMLLDLAYWATKRNKHALIMFGGVLVGISLPLFNMVNLMLVADPLETAFKYPRPTLPPYVTPIEPQVGKFYNSPVALGAGAGAVLAVTFTALGCKLTT
Otu074|17	gb|AEA41862|	96471	170	6	0	2	511	29	198	2.06e-106	295	1001994	Nitrosarchaeum koreense MY1	archaea	TDWAWTSFTVFSISQTLMLAVGATYYLTFTGVPGTATYYALIMTVYTWVAKGAWFALGYPYDFIVTPIWLPSAMLLDLAYWATKKNKHSLILFGGVLVGMSLPLFNMVNLITVADPLETAFKYPRPTLPPYMIPIEPQVGKFYNSPVALGAGAGAVLAVTFTALGCKLTT
Otu075|17	gb|AJZ76360|	95882	170	7	0	2	511	34	203	1.78e-104	290	1603555	Candidatus Nitrosotenuis cloacae	archaea	TDWAWTSFTVFSISQTLMLAVGATYYLTFTGVPGTATYYGLIMTVYTWVAKGAWFALGYPYDFIVTPIWLPSAMLLDLAYWATKKNKHSLILFGGVLCGMSLPLFNMVNLITVADPLETAFKYPRPTLPPYMTPIEPAVGKFYNSPVALGAGAGAVLAVTFAALGCKLNT
Otu076|16	gb|EGG41084|	90588	170	16	0	2	511	34	203	5.62e-113	312	886738	Candidatus Nitrosarchaeum limnium SFB1	archaea	TDWAWTAFPVFSLSHTLMLAVGATYYLTFPGVPGTATYYGLIMTVYHRVAKGAWFALGYPYDFIEPPIWLPSAMLLDLAYWATKRNKHSLILFGGVLVGMSLPLFNMVNLITVADPLETAFKYPRPTLPPYMTPIEPQVGKFYNSPVALGAGSGAVLSVTFTAVGCKLNN
Otu077|16	gb|EGG41084|	90588	170	16	0	2	511	34	203	9.05e-100	278	886738	Candidatus Nitrosarchaeum limnium SFB1	archaea	TDWAWTSFVIFSISQTLMLGVGAAYYLTFTGVPGTATYYALIMTVYTWVAKGAWFGLGYPYDFIVTPVWIPSAMLMDLVYLATKKNKHSLILMGGVLVGLSLPLFNMVNLLLIADPLETAFKYPRPTLPPYMTPIEPQVGKFYNSPVALGAGAGAVLAVTFTALGCKLTT
Otu078|16	gb|AEA41862|	90000	170	17	0	2	511	29	198	1.00e-101	283	1001994	Nitrosarchaeum koreense MY1	archaea	TDWACTAVPVCSLSHTLMLCVVATYYLTFPGVPGTATYYALIMTVYPWVAKGAWFALGYPYDFIVPPIWLPSTMLLDLAYWATKKNKHSLILFGGVLVGMSLPLFNMVNLITVADPLETAFKYPRPTLPPYMTPIEPQVGKFYNSPGALGAGSGAVLSVTFTALGCKLNN
Otu079|15	gb|EGG41084|	92353	170	13	0	2	511	34	203	6.38e-107	296	886738	Candidatus Nitrosarchaeum limnium SFB1	archaea	TDWAWTSFVVFSISQTLMLGVGAAYYLTFTGVSGTATYYALIMTVYTWVAKGAWFALGYPYDFIVTPVWIPSAMLMDLVYWATKRNKHSLILMGGVLVGLSLPLFNMVNLLLIADPLETAFKYPRPTLPPYMTPIEPQVGKFYNSPVALGAGAGAVLSVTFTALGCKLNT
Otu080|15	gb|AEA41862|	92899	169	12	0	2	508	29	197	7.93e-108	298	1001994	Nitrosarchaeum koreense MY1	archaea	TDWAWTSVTVCSISQTLRLAVGATYYLTFTGVPGTATYYGLIMTVYTWVAKGAWVALGYPYDFIVTPIWLPSAMLLDLAYWATKRNKHSLILFGGVLVGMSLPLFNMVNLIIVADPLETAFKYPRPTLPPYMTPIEPQVGKFYNSPGALGAGAGAVLSVTFTALGCKLKN
Otu081|15	gb|AEA41862|	92216	167	13	0	11	511	32	198	5.50e-103	286	1001994	Nitrosarchaeum koreense MY1	archaea	TYRAWTAFTVFTISHTLMLAVGATYYLTFTGVPGTATYYGLIMTVYTWVAKGAWFALGYPYDFIVTPVWLPSAMLLDLAYWATKRNKHSLILFGGVLVGMSLPLFNMVNLMLVADPLETAFKYPRPTLPPYMTPIEPQVGKLYNSPGALGAGAGAVLAVTFTALGGKLNT
Otu082|15	gb|ANC98542|	90000	170	17	0	2	511	48	217	1.11e-101	284	1846278	Candidatus Nitrosotenuis aquarius	archaea	TDWACTAVPVFSLSHTLMLVVVACYYPTFPGVPGTATYYGLIMTVYPWVAKGAWFALGYPYDFIVTPIWLPSAMLLDLAYWATKKNKHSLILFGGVLCGMSLPLFNMINLITVADPLETAFKYPRPTLPPYMTPIEPAVGKFYNSPVALGAGAGAVLSVTFAALGCKLNT
Otu083|15	gb|AEA41862|	88235	170	20	0	2	511	29	198	1.43e-108	300	1001994	Nitrosarchaeum koreense MY1	archaea	TDWTLTSFTVSSISQTLKLAVGATYYLTFTGVPGTATYYGLIMTVYTWVAKGAWFALGYPYDFIVTPIWLPSAMLLDLAYWATKRNKHSLILFGGVLVGMSLPLCNMVNLITVADPLETAFKYPRPTVPPYMTPIEPQVGKFYNSPVAMCAGAGAVFSGQFMAYGCKRTT
Otu084|15	gb|EGG41084|	98824	170	2	0	2	511	34	203	1.84e-113	313	886738	Candidatus Nitrosarchaeum limnium SFB1	archaea	TDWAWTSFVIFSISQTLMLSVGATYYLTFTGVPGTATYYALIMTVYTWIAKGAWFALGYPYDFIVTPVWLPSAMLLDLAYWATKKNKHSLILFGGVLVGMSLPLFNMVNLITVADPLETAFKYPRPTLPPYMTPIEPQVGKFYNSPVALGAGAGAVLSVTFTALGCKLNT
Otu085|14	gb|AEA41862|	86471	170	23	0	2	511	29	198	1.39e-92	259	1001994	Nitrosarchaeum koreense MY1	archaea	TDWACTSVPVYSLSHTLKRFVVATYYLTFTGVPGTAAYYGLFMTVYPWVAKGAWCALGYPYDFIVQPVWLPSAMLLDFAYWATKKNKHSLILFGGVLVGMSLPLFNMVNLITVADPLETAFKYPRPTLPPYMTPIEPQVGKFYNSPAALGAGTGAVLAVTFTAVGCKLNN
Otu086|14	emb|CDI06186|	94706	170	9	0	2	511	34	203	1.62e-109	303	1407055	Candidatus Nitrosotenuis uzonensis	archaea	TDWAWTSFTVFSISQTLMLVVGACYYLTFTGVPGTATYYGLIMTVYTWVAKGAWFALGYPYDFIVTPIWLPSAMLLDLAYWATKKNKHSLILFGGVLCGMSLPLFNMINLITVADPLETAFKYPRPTLPPYMTPIEPAVGKFYNSPVALGAGAGAVLSVTMTALGCKLTT
Otu087|14	gb|AEA41862|	95266	169	8	0	2	508	29	197	5.11e-117	322	1001994	Nitrosarchaeum koreense MY1	archaea	TCWACTSFTVFSISHTLMRCVVATYYLTFTGVPGTATYYALIMTVYTWIAKGAWFALGYPYDFIVTPIWLPSAMLLDLAYWATKRNKHSLILFGGVLVGMSLPLFNMVNLITVADPLETAFKYPRPTLPPYMTPIEPQVGKFYNSPVALGAGSGAVLSVTFTALGCKLNN
Otu088|14	gb|ANC98542|	88757	169	19	0	2	508	48	216	1.93e-108	301	1846278	Candidatus Nitrosotenuis aquarius	archaea	SDWARTAVPVVSLSHTLRLVVGACYYLTFTGVPGTATYYGLIMTVYPWVAKGAWFALGYPYDIIVTPIWLPSAMLLDLAYWATKKNKHSLILFGGVLCGMSLPLFNMVNLITVADPLETAFKYPRPTLPPYMTPIEPAVGKFYNSPVALGAGSGAVLSVTFAALGFKLNK
Otu089|14	gb|AEA41862|	98235	170	3	0	2	511	29	198	1.50e-113	313	1001994	Nitrosarchaeum koreense MY1	archaea	TDWAWTSFTVFSISQTLMLAVGATYYLTFTGVPGTATYYALIMTVYTWMAKGAWFALGYPYDFIVTPIWLPSAMLLDLAYWATKKNKHSLILFGGVLVGMSLPLFNMVNLITVADPLETAFKYPRPTLPPYMTPIEPQVGKFYNSPVALGAGAGAVLSVTFTALGCKLNT
Otu090|13	gb|ALV66057|	91176	170	15	0	2	511	21	190	8.27e-104	288	1701109	Thaumarchaeota archaeon NAOA2	archaea	TDWAWTSFVIFSISQTLMLGVGAAYYLTFTGVPGTATYYALIMTGYTWVAKGAWFALGYPYDFIVTPVWIPSAMLMDLVYWATKRNKHSLILMGGVLVGMSLPLFNMINLMLVADPLETAFKYPRPTLPPYMTPIEPQVGKFYNSPVALGAGAGAVLAPTMAALGCKLTT
Otu091|13	gb|AEA41862|	91716	169	14	0	2	508	29	197	2.32e-111	307	1001994	Nitrosarchaeum koreense MY1	archaea	TDWACTAFPVVSLSHTLMRCVVATYYLTFPGVPGTATYYALIMTVYPWIAKGAWFALGYPYDFIVTPVWLPSAMLLDLAYWATKKNKHSLILFGGVLVGMSLPLFNMVTLITVADSLETAFKYPRPTLPPYMTPIEPQVGKFYNSPVALGAGSGAVLSVTFTALGCKLKN
Otu092|13	gb|EGG41084|	88166	169	20	0	2	508	34	202	7.48e-98	273	886738	Candidatus Nitrosarchaeum limnium SFB1	archaea	TDWACTAVPVFSLSHTMMPAVVASYYLTFPGVPGTATYYALIMTVYPWVAKGAWFALGYPYDFIVPPVWLPSAMLMDLAYWATKKNKHSLILFGGVLCGMSLPLFNMVNLITVADPLETAFKYPRPTLPPYMTPIEPQVGKFYNSPGALGAGSGAVLSVTFTALGSKLTK
Otu093|13	gb|AEA41862|	97647	170	4	0	2	511	29	198	7.43e-113	311	1001994	Nitrosarchaeum koreense MY1	archaea	TDWAWTSFPVFSISHTLMLCVGATYYLTFTGVPGTATYYALIMTVYTWIAKGAWFALGYPYDFIVTPIWLPSAMLLDLAYWATKRNKHSLILFGGVLVGMSLPLFNMVNLITVADPLETAFKYPRPTLPPYMTPIEPQVGKFYNSPVALGAGAGAVLSVTFTALGCKLNT
Otu094|13	gb|EGG41084|	92308	169	13	0	2	508	34	202	2.43e-106	295	886738	Candidatus Nitrosarchaeum limnium SFB1	archaea	TDWAWTSVPVCSLSHTLMRAVGAAYYLTFTGVPGTATYYALIMTVYTWVAKGAWFALGYPYDFIVTPVWLPSAMLMDLAYWATKKNKHSLILFGGVLCGMSLPLFNMVNLITVADPLETAFKYPRPTLPPYMTPIEPQVGKFYNSPGALGAGAGAVLSVAFTALGCKLTK
Otu095|13	gb|EGG41084|	92353	170	13	0	2	511	34	203	7.78e-108	299	886738	Candidatus Nitrosarchaeum limnium SFB1	archaea	TDWAWTSFVIFSVSQTLMLGVGAAYYLTFTGVPGTATYYALIMTVYTWVAKGAWFALGYPYDFIVTPVWIPSAMLMDLVYWATKKNKHSLILMGGVLVGLSLPLFNMVNLLLIADPLETAFKYPRPTLPPYMTPIEPQVGKFYNSPVALGAGAGAVLSVTFTALGCKLNT
Otu096|13	gb|AEA41862|	94118	170	10	0	2	511	29	198	4.39e-110	304	1001994	Nitrosarchaeum koreense MY1	archaea	TDWAWTSFPVFSLSHTLMLAVVATYYLTFTGVPGTATYYALIMTVYPWIAKGAWFALGYPYDFIVTPIWLPSAMLLDLAYWATKRNKHSLILFGGVLVGMSLPLFNMVNLITVADPLETAFKYPRPTLPPYMTPIEPQVGKFYNSPGALGAGAGAVLSVTFTALGCKLNN
Otu097|13	gb|AEA41862|	91176	170	15	0	2	511	29	198	7.02e-107	296	1001994	Nitrosarchaeum koreense MY1	archaea	TDWACTAVPVYSLSHTLMRCVVATYYLTFPGVPGTATYYGLLMTVYPWIAKGAWFALGYPYDFIVTPVWLPSAMLLDLAYWATKKNKHSLILFGGVLVGMSLPLFNMVNLITVADPLETAFKYPRPTLPPYMTPIEPQVGKFYNSPEALGAGAGAVLSVTFTALGCKLNN
Otu098|12	gb|AEA41862|	96471	170	6	0	2	511	29	198	1.93e-106	295	1001994	Nitrosarchaeum koreense MY1	archaea	TDWAWTSFTVFSISQTLMLAVGATYYLTFTGVPGTATYYGLIMTVYTWVAKGAWFALGYPYDFIVTPIWLPSAMLLDLAYWATKKNKHSLILFGGVLVGMSLPLFNMVNLITVADPLETAFKYPRPTLPPYMTPIEPQVGKFYNSPVALGAGAGAVLAVTFTALGCKLTT
Otu099|12	gb|AEA41862|	87574	169	21	0	2	508	29	197	4.89e-106	294	1001994	Nitrosarchaeum koreense MY1	archaea	TDWTLTSFTVFSISQTLMLCVGAPYYLTFTGVPGTATYYGLIMTVYTWVAKGAWFALGYPYDFIVTPIWLPSAMLLDLAYWATKKNKHSLILFGGVPVGMSLPLCYMVNLITVADPLETAFKYLRPIVPPYMTPIEPQVGKFYNSPEALCASPVAVLALTFTAYGCKINH
Otu100|12	gb|EGG41084|	94706	170	9	0	2	511	34	203	3.70e-110	305	886738	Candidatus Nitrosarchaeum limnium SFB1	archaea	TDWAWTSFVIFSISQTPMLSVGAVYYLTFTGVPGTATYYGLIMTVYTWVAKGAWFALGYPYDFIVTPIWLPSAMLLDLAYWATKRNKHSLILFGGVLVGMSLPLFNMINLITVADPLETAFKYPRPTLPPYMTPIEPQVGKFYNSPVALGAGAGAVLSVTFTALGCKLNT
Otu101|12	gb|AEA41862|	96471	170	6	0	2	511	29	198	4.83e-106	294	1001994	Nitrosarchaeum koreense MY1	archaea	TDWAWTSFTVFSISQTLMLAVGATYYLTFTGVPGTATYYALIMTVYTWIAKGAWFALGYPYDFIVTPVWLPSAMLMDLAYWATKKNKHSLILFGGVLCGMSLPLFNMVNLMLVADPLETAFKYPRPTLPPYMTPIEPQVGKFYNSPVALGAGAGAVLAVTFTALGCKLNT
Otu102|12	gb|EGG41084|	91765	170	14	0	2	511	34	203	6.16e-106	294	886738	Candidatus Nitrosarchaeum limnium SFB1	archaea	TDWAWTSFVVFLISQTLMLGVGAAYYLTFTGVPGTATYYALIMTVHTWVAKGAWFALGYPYDFIVTPVWIPSAMLMDLVYWATKRNKHSLILMGGVLVGLSLPLFNMVNLLLVADPLETAFKYPRPTLPPYMIPIEPQVGKFYNSPVALGAGAGAVLSVTFTALGCKLNT
Otu103|12	gb|AEA41862|	93529	170	11	0	2	511	29	198	3.83e-103	286	1001994	Nitrosarchaeum koreense MY1	archaea	TDWAWTSFTVFSISQTLTLCVGATYYLTFTGVPGTATYYGLIMTVYTWVAKGAWFALGYPYGFIVTPIWLPSAMLLDLAYWATKKNKHSLILMGGVLVGMSLPLFNMINLLLVADPLETAFKYPRPTLPPYMTPIEPQVGKFYNSPVALGAGAGAVLAVTFTALGCKLTT
Otu104|11	gb|ALV66057|	89412	170	18	0	2	511	21	190	1.10e-102	285	1701109	Thaumarchaeota archaeon NAOA2	archaea	TDWAWTSFVIFSLSQSLMLAVGATYYLTFTGVPGTATYYALIMTVYTWVAKAAWFSLGYPYDFVVTPVRIPSALLLDLVYWATKKNKHSLILMGGVLVGMSLPLFNMINLLLVADPLETAFKYPRPTLPPYMTPIEPQVGKFYNSPVALGAGAGAVLAPTMAALGCKLTT
Otu105|11	gb|EGG41084|	95294	170	8	0	2	511	34	203	8.51e-111	306	886738	Candidatus Nitrosarchaeum limnium SFB1	archaea	SDWAWTSFPVFSISQTMMLAVGATYYLTFTGVPGTATYYGLIMTIYTWVAKGAWFALGYPYDFIVTPIWLPSAMLLDLAYWATKRNKHSLILFGGVLVGMSLPLFNMVNLITVADPLETAFKYPRPTLPPYMTPIEPQVGKFYNSPVALGAGAGAVLSVTFTALGCKLNT
Otu106|11	gb|EGG41084|	87647	170	21	0	2	511	34	203	1.16e-93	263	886738	Candidatus Nitrosarchaeum limnium SFB1	archaea	TDWACTAFPVCSLSHTLMRAVVASYYLTFTGVPGTATSYGLIMTVYPWVAKGAWFSLGYPYDFIVPPVWLPSAMLLDLAYWATKKNKHSLILFGGVLIGMSLPLFNMVNLMLVADPLETAFKYPRPTLPPYMTPIEPQVGKFYNSPVALGAGAGAVLAVTFTAVGCKLNN
Otu107|11	gb|AJZ76360|	95882	170	7	0	2	511	34	203	3.12e-106	295	1603555	Candidatus Nitrosotenuis cloacae	archaea	TDWAWTSFTVFSISQTLMLVVGACYYLTFTGVPGTATYYGLIMTVYTWVAKGAWFALGYPYDFIVTPIWLPSAMLLDLAYWATKKNKHSLILFGGVLCGMSLPLFNMVNLITVADPLETAFKYPRPTLPPYMTPIEPQVGKFYNSPVALGAGAGAVLAVTFTALGCKLNT
Otu108|11	gb|AEA41862|	96471	170	6	0	2	511	29	198	2.77e-109	302	1001994	Nitrosarchaeum koreense MY1	archaea	TDWAWTSFPVFSISHTLMLCVGATYYLTFTGVPGTATYYALIMTVYPWIAKGAWFAFGYPYDFIVTPVWLPSAMLLDFAYWATKKNKHSLILFGGVLVGMSLPLFNMVNLITVADPLETAFKYPRPTLPPYMTPIEPQVGKFYNGPVALGAGAGAVLSVTFTALGCKLNT
Otu109|11	gb|EGG41084|	84024	169	27	0	2	508	34	202	2.63e-96	270	886738	Candidatus Nitrosarchaeum limnium SFB1	archaea	TDWACTAFVIFSISQTLVRGVVAAYYLTFPGVPGTATYYALIMTVYPWVAKGAWRGLGYPYDFIVTPVWIPSAMLMDLVYWATKKNKHSLILMGGVLVGLSLPLFDMVNLLLIADPLETAFKYPRPTLPPYMTPIEPQVGKFYNSPGALGAGAGAVLSVTMTAVGGKLTK
Otu110|11	gb|EGG41084|	86228	167	23	0	11	511	37	203	1.26e-92	260	886738	Candidatus Nitrosarchaeum limnium SFB1	archaea	TYCACTSFPVGTLSHTLRRAVVATYYLTFPGVPGTATSYGLIKTGYPWVAKGAWFALGYPYDFIVTPIWLPSAMLLDLAYWATKRNKHSLILFGGVLVGMSLPLFNMVNLITVADPLETAFKYPRPTLPPYMTPIEPQVGKFYNSPVALGAGSGAVLAVTFTAVGSKLNN
Otu111|11	gb|AET10423|	95882	170	7	0	2	511	23	192	9.67e-104	288	1110358	Nitrososphaera sp. JG1	archaea	TDWMWTSFVVFSVSQSTMLAVGAIYYMLFTGVPGTATYYATIMTIYTWVAKGAWFALGYPYDFIAVPIWIPSAMLLDLTYWATRRNKHAAIIIGGTLVGLSFPLFNMVNLLLIRDPLEVAFKYPRPTLPAYMTPIEPQVGKFYNSPVALGSGAAAVLTVPMAALGAKLNT
Otu112|11	gb|AEN04471|	97647	170	4	0	2	511	28	197	3.88e-123	337	1078905	Candidatus Nitrosotalea devanaterra	archaea	TDWMWTSYVIFTLSQSLMLAVGAAYYLTFTGVPGTATYYALIMTVYTWIAKGAWFSLGYPYSFIVVPMWIPSAILMDLAYWATKRNKHSLVLIGGVLCGMSMSLFNMINLITIDDPLETAFKYPRTTLPPYMTPIEPQVGKFYDSPVALGAGASAVLSVTFTALGCKLNT
Otu113|10	gb|AEA41862|	90588	170	16	0	2	511	29	198	8.16e-103	285	1001994	Nitrosarchaeum koreense MY1	archaea	TDWAWTSFTVFSLSQTLRLAVGASYYLTFTGVPGTATYYGLLMTVYPWVAKGAWFALGYPYDFIVPPIWLPSAMLLDLAYWATKRNKHSLILFGGVLVGMSLPLFNMVNLITVADPLETAFKYPRPTLPPYMTPIEPQVGKFYNSPGALGAGPGAVLSVTFTAVGSKLNN
Otu114|10	gb|EGG41084|	93529	170	11	0	2	511	34	203	1.57e-108	301	886738	Candidatus Nitrosarchaeum limnium SFB1	archaea	TDWAWTSFVIFSVSQTLMLGVGAAYYLTFTGVPGTATYYALIMTVYTWVAKGAWFGLGYPYDFIVTPVWIPSAMLMDLVYWATKKNKHSLILFGGVLCGMSLPLFNMVNLITVADPLETAFKYPRPTLPPYMTPIEPQVGKFYNSPVALGAGAGAVLSVTFTALGCKLTT
Otu115|10	gb|EGG41084|	91765	170	14	0	2	511	34	203	1.14e-106	296	886738	Candidatus Nitrosarchaeum limnium SFB1	archaea	TDWAWTSFVIFSISQTLMLSVGAVYYLTFTGVPGTATYYALIMTVYTWVAKGAWFGLGYPYDFVVTPVWIPSAMLLDLVYLVTKKNKHSLILMGGVLVGMSLPLFNMINLLLVADPLETAFKYPRPTLPPYMTPIEPQVGKFYNSPVALGAGAGAVLSVTFTALGCKLNT
Otu116|10	gb|AEA41862|	92353	170	13	0	2	511	29	198	3.22e-107	296	1001994	Nitrosarchaeum koreense MY1	archaea	TDWAWTSFTVFSISQTLMLCVGAQYYLTFTGVPGTATYYGLIMTVYTWVAKGAWFALGYLYDFIVTPVWLPSAMLLDLAYWATKRNKHSLILFGGVLVGMSLPLFNMVNLMLVADPLETAFKYPRPTVPPYMTPIEPQVGKFYNSPVALGAGAGAVFAGQFTALGCKLTT
Otu117|10	gb|AJZ76360|	93529	170	11	0	2	511	34	203	1.35e-102	286	1603555	Candidatus Nitrosotenuis cloacae	archaea	TDWAWTSFVIFSISQTLMLGVGAAYYLTFTGVPGTATYYALIMTVYTWVAKGAWFGLGYPYDFIVTPIWLPSAMLLDLSYWATKKNKHSLILFGGVLCGMSLPLFNMVNLITVADPLETAFKYPRPTLPPYMTPIEPAVGKFYNSPVALGAGAGAVLAVTLAALGCKLST
Otu118|10	gb|EGG41084|	91765	170	14	0	2	511	34	203	5.14e-110	304	886738	Candidatus Nitrosarchaeum limnium SFB1	archaea	TDWAWTSFVIFSISQTLMLAVGSSYYLTLTGVPGTATYYALIMTVYTLIAKGAWFALGYPYDFIVTPVWLPSAMLMDLAYWATKKNKHSLILMGGVLVGLSLPLFNMVNLLLIADPLETAFKYPRPTLPPYMTPIEPQVGKFYNSPIALGAGAGAVLSVTMTALGCKLTT
Otu119|10	gb|AEA41862|	91176	170	15	0	2	511	29	198	2.32e-105	292	1001994	Nitrosarchaeum koreense MY1	archaea	TDWAWTSFTVFSISQTLMLGVGAAYYLTFTGVPGTATYYALIMTVYTWVAKGAWFGLGYPYDFIVTPVWIPSAMLMDLVYWATKKNKHSLILMGGVLVGLSLPLFNMVNLLLIADPLETAFKYPRPTLPPYVTPIEPQVGKFYNSPVALGAGAGAVLSVTMTALGCKLTT
Otu120|10	gb|EGG41084|	90000	170	17	0	2	511	34	203	1.82e-102	285	886738	Candidatus Nitrosarchaeum limnium SFB1	archaea	TDWAWPSFVIFSISQTLMLGVGAAYYLTFTGVPGTATYYALIMTVYTWVAKGAWFALGYPYDFIVTPVWIPSAMLMDLVYWATKRNKHSLILMGGVLVGRSLPLFNMVKLLLVADPLETAFKYPRPTLPPYMTPIEPQVGKFYNSPVALGAGAGAVLSVTMTALGGKLTT
Otu121|10	gb|AEA41862|	97059	170	5	0	2	511	29	198	1.27e-107	298	1001994	Nitrosarchaeum koreense MY1	archaea	TDWAWTSFTVFSISQTLMLCVGATYYLTFTGVPGTATYYGLIMTVYTWVAKGAWFALGYPYDFIVTPIWLPSAMLLDLAYWATKKNKHSLILFGGVLVGMSLPLFNMVNLITVADPLETAFKYPRPTLPPYMTPIEPQVGKFYNSPVALGAGAGAVLAVTFTALGCKLTT
Otu122|10	gb|AEA41862|	90533	169	16	0	2	508	29	197	1.72e-103	287	1001994	Nitrosarchaeum koreense MY1	archaea	TDWACTAVPVYSISHTLMLFVVATYYLTFPGVPGTATYYALIMTVYPWIAKGAWFSLGYPYDFIVTPVWLPSAMLLDLAYWATKKNKHSLILFGGVMVGLSLPLFNMVNLITVADPLETAFKYPRPTLPPYMTPVEPAVGKFYNSPGALGAGAGAVLSVTFTALGCKLNK
Otu123|10	gb|EGG41084|	91765	170	14	0	2	511	34	203	1.40e-106	296	886738	Candidatus Nitrosarchaeum limnium SFB1	archaea	TDWAWTSFVIFSISQTLMLAVGASYYLTFTGVPGTATYYALIMTVYTWVAKGAWFGLGYPYDFIVTPVWIPSAMLMDLVYWATKKNKHSLILMGGVLVGLSLPLFNMVNLLLIADPLETAFKYPRPTLPPYMTPIEPQVGKFYNSPVALGAGAGAVLSVTMTALGCKLTT
Otu124|10	gb|EGG41084|	91765	170	14	0	2	511	34	203	8.62e-113	311	886738	Candidatus Nitrosarchaeum limnium SFB1	archaea	TYWAWTSFPVFTLSQTLRLAVGATYYLTFTGVPGTATYYGLIMTVYTWVAKGAWFALGYPYDFIVTPIWLPSAMLLDLAYWATKRNKHSLILFGGVLVGMSLPLFNMVNLITVADPLETAFKYPRPTLPPYMTPIEPQVGKFYNSPCALGAGACAVLPVTFTALGCILNN
Otu125|10	gb|AEA41862|	91176	170	15	0	2	511	29	198	1.76e-106	295	1001994	Nitrosarchaeum koreense MY1	archaea	SDWAWTSFPVFSISPTMMLCVGATYYLTFTGVPGTATHYGLIMTIYTWVAKGAWFALGYPYDFIVTPVWLPSAMLLDFAYWATKRNKHSLILFGGVLVGMSLPLFDMVNLMLVADPLETAFKYPRPTLPPYMTPIEPQVGKFYNSPVALGAGAGAVWAVTFTALGCKLNT
Otu126|10	gb|AEA41862|	92308	169	13	0	2	508	29	197	5.05e-106	293	1001994	Nitrosarchaeum koreense MY1	archaea	TDWACTAVTVCSISHTLMLCVVATYYLTFPGVPGTATYYALIMTVYPWVAKGAWFALGYPYDFIVTPIWLPSAMLLDLAYWATKKNKHSLILFGGVLVGMSLPLFNVVNLITVADPLETAFKYPRPTLPPYMTPIEPQVGKFYNSPGALGAGAGAVLSVTFTALGCKLKN
Otu127|10	emb|CDI06186|	96471	170	6	0	2	511	34	203	1.56e-110	306	1407055	Candidatus Nitrosotenuis uzonensis	archaea	TDWAWTSFTVFSISQTLMLVVGACYYLTFTGVPGTATYYGLIMTVYTWVAKGAWFALGYPYDFIVTPVWLPSAMLLDLAYWATKKNKHSLILFGGVMVGLSLPLFNMVNLITVADPLETAFKYPRPTLPPYMTPVEPAVGKFYNSPVALGAGAGAVLSVTFTALGCKLNT
Otu128|10	gb|AEA41862|	97647	170	4	0	2	511	29	198	7.34e-108	298	1001994	Nitrosarchaeum koreense MY1	archaea	TDWAWTSFTVFSISQTLMLCVGATYYLTFTGVPGTATYYGLIMTVYTWVAKGAWFALGYPYDFIVTPVWLPSAMLLDLAYWATKKNKHSLILFGGVLVGMSLPLFNMVNLITVADPLETAFKYPRPTLPPYMTPIEPQVGKFYNSPVALGAGAGAVLAVTFTALGCKLTT
Otu129|10	gb|AEA41862|	92941	170	12	0	2	511	29	198	1.02e-105	293	1001994	Nitrosarchaeum koreense MY1	archaea	TDWACTAFPVCSLSQTLMLCVGATYYLTLPGVPGTATYYALLMTVYPWIAKGAWCALGYPYDFIVTPIWLPSAMLLDLAYWATKKNKHSLILFGGVLVGVSLPLFNMVNLITVADPLETAFKYPRPTLPPYMTPIEPQVGKFYNSPVALGAGAGAVLSVTFTALGCKLNT
Otu130|10	gb|AEA41862|	91124	169	15	0	2	508	29	197	6.56e-87	245	1001994	Nitrosarchaeum koreense MY1	archaea	TDWACTAVPVFSLSHTLMLCVVATYYLTFPGVPGTATYYALIMTVYPWVAKGAWFALGYPYDFIVTPVWLPSAMLLDLAYWATKKNKHSLILFGGVLVGMSLPLFNMVDLITVADPLETAFKYPRPTPPPYMTPIEPQVGKFYNSPGALGAGAGAVLAVTFTALGCKLTK
Otu131|10	gb|AEA41862|	92941	170	12	0	2	511	29	198	2.08e-105	292	1001994	Nitrosarchaeum koreense MY1	archaea	TDWAWTSVPVCSISHMLMLAVGATYYLTFTGVPGTATYYALIMTVYTWIAKGAWFALGYPYDFIVTPVWLPSAMLLDLAYWATKRNKHSLILFGGVLVGMSLPLFNMVNLMLVADPLETAFKYPRPTLPPYMTPIEPQVGKFYNSPGALGAGAGAVLAVTFTALGCKLNN
Otu132|10	gb|EGG41084|	92216	167	13	0	11	511	37	203	1.59e-102	285	886738	Candidatus Nitrosarchaeum limnium SFB1	archaea	TYRASTSFPVVTLSHTLMLAVGATYYLTFTGVPGTATYYGLIKTVYPWVAKGAWFALGYPYDFIVTPIWLPSAMLLDLAYWATKRNKHSLILFGGVLVGMSLPLFNMVNLITVADPLETAFKYPRPTLPPYMTPIEPQVGKFYNSPVALGAGAGAVLSVTFTALGCKLNN
