# Supplementary material for: Differential contribution of nitrifying prokaryotes to groundwater nitrification
Source: ISME J. 2023 Jul 8;17(10):1601–11. doi: 10.1038/s41396-023-01471-4 (PMC10504367; doi:10.1038/s41396-023-01471-4)
Supplement: Supplementary file 5 — Dataset S4 [file 41396_2023_1471_MOESM5_ESM.xlsx]

## Sheet: Hainich_Nitrifier_MAGs
bins	Domain	Phylum	Class	Order	Family	Genus	total_length	num_contigs	GC_content	percent_completion	Nitrifying_group	nxrB
H32-bin012-1	Archaea	Crenarchaeota	Nitrososphaeria	Nitrososphaerales	Nitrosopumilaceae	Nitrosoarchaeum	580933	143	33.5653	67.1053	AOA	0
H32-bin068-1	Archaea	Crenarchaeota	Nitrososphaeria	Nitrososphaerales	Nitrosopumilaceae	CSP1-1	948916	350	36.6355	65.7895	AOA	0
H41-bin022	Archaea	Crenarchaeota	Nitrososphaeria	Nitrososphaerales	Nitrosopumilaceae	Nitrosoarchaeum	1132204	544	33.277	40.7895	AOA	0
H41-bin107	Archaea	Crenarchaeota	Nitrososphaeria	Nitrososphaerales	Nitrosopumilaceae	Nitrosoarchaeum	1006617	582	33.0559	43.4211	AOA	0
H41-bin187	Archaea	Crenarchaeota	Nitrososphaeria	Nitrososphaerales	Nitrosopumilaceae	Nitrosoarchaeum	978683	415	33.105	42.1053	AOA	0
H41-bin230	Archaea	Crenarchaeota	Nitrososphaeria	Nitrososphaerales	Nitrosopumilaceae	Nitrosoarchaeum	930413	399	33.0296	44.7368	AOA	0
H51-bin012-1	Archaea	Crenarchaeota	Nitrososphaeria	Nitrososphaerales	Nitrosopumilaceae		901973	371	36.6808	48.6842	AOA	0
H51-bin170	Archaea	Crenarchaeota	Nitrososphaeria	Nitrososphaerales	Nitrosopumilaceae	Nitrosoarchaeum	911742	545	32.9423	39.4737	AOA	0
H51-bin188-1	Archaea	Crenarchaeota	Nitrososphaeria	Nitrososphaerales	Nitrosopumilaceae	CSP1-1	872290	273	36.6483	53.9474	AOA	0
H51-bin308-1	Archaea	Crenarchaeota	Nitrososphaeria	Nitrososphaerales	Nitrosopumilaceae		882142	265	36.6268	65.7895	AOA	0
H51-bin202-1	Bacteria	Proteobacteria	Gammaproteobacteria	Burkholderiales	Nitrosomonadaceae	Nitrosomonas	1524724	755	46.1046	64.7887	AOB	0
H14-bin041-1	Bacteria	Nitrospirota	Nitrospiria	Nitrospirales			1459779	576	63.5783	64.7887	Nitrospira NOB	1
H32-bin031-1	Bacteria	Nitrospirota	Nitrospiria	Nitrospirales			1371664	393	64.2449	69.0141	Nitrospira NOB	1
H41-bin006-1	Bacteria	Nitrospirota	Nitrospiria	Nitrospirales	Nitrospiraceae	Palsa-1315	3777348	125	55.4036	95.7746	CMX clade B	3
H41-bin170-1	Bacteria	Nitrospirota	Nitrospiria	Nitrospirales	Nitrospiraceae	Palsa-1315	4206648	1174	56.1902	53.5211	CMX clade B	1
H41-bin184-1	Bacteria	Nitrospirota	Nitrospiria	Nitrospirales	Nitrospiraceae	Nitrospira_D	2599820	1038	58.3715	81.6901	Nitrospira NOB	2
H41-bin186-1	Bacteria	Nitrospirota	Nitrospiria	Nitrospirales	Nitrospiraceae	Palsa-1315	3306525	1143	56.2407	60.5634	CMX clade B	1
H41-bin216-1	Bacteria	Nitrospirota	Nitrospiria	Nitrospirales	Nitrospiraceae	Nitrospira	3561934	240	55.0309	91.5493	CMX clade A	1
H41-bin231	Bacteria	Nitrospirota	Nitrospiria	Nitrospirales	Nitrospiraceae	Palsa-1315	3659564	1077	56.435	43.662	CMX clade B	1
H41-bin274-1	Bacteria	Nitrospirota	Nitrospiria	Nitrospirales	Nitrospiraceae	Nitrospira_A	4240547	84	58.6312	100	Nitrospira NOB	1
H51-bin204-1	Bacteria	Nitrospirota	Nitrospiria	Nitrospirales	Nitrospiraceae	40CM-3-62-11	1879830	775	60.8391	69.0141	CMX clade B	1
H51-bin234-1	Bacteria	Nitrospirota	Nitrospiria	Nitrospirales	Nitrospiraceae	Palsa-1315	1667827	250	56.6926	81.6901	Nitrospira NOB	1
H51-bin237-1	Bacteria	Nitrospirota	Nitrospiria	Nitrospirales	Nitrospiraceae	Nitrospira	655800	233	55.0755	38.0282	Nitrospira NOB	2
H51-bin251-1	Bacteria	Nitrospirota	Nitrospiria	Nitrospirales	Nitrospiraceae	Palsa-1315	3293627	558	55.6001	92.9577	CMX clade B	1
H51-bin254-1	Bacteria	Nitrospirota	Nitrospiria	Nitrospirales	Nitrospiraceae	Palsa-1315	1330232	380	55.8027	46.4789	Nitrospira NOB	1
H51-bin264-1	Bacteria	Nitrospirota	Nitrospiria	Nitrospirales	Nitrospiraceae	40CM-3-62-11	1227457	563	60.4559	53.5211	CMX clade B	0
H51-bin291-1	Bacteria	Nitrospirota	Nitrospiria	Nitrospirales	Nitrospiraceae	Nitrospira	2061726	929	55.1717	67.6056	CMX clade A	1

## Sheet: Reference_MAGs
bins	Domain	Phylum	Class	Order	Family	Genus	total_length	num_contigs	percent_completion	Nitrifying_group
Nitrospira_sp_RBC001_CABVRV01	Bacteria	Nitrospirota	Nitrospiria	Nitrospirales	Nitrospiraceae	Nitrospira	3825427	243	97.18	CMX clade A
Nitrospira_sp_RBC069_CABVRZ01	Bacteria	Nitrospirota	Nitrospiria	Nitrospirales	Nitrospiraceae	Nitrospira	4531683	209	98.59	CMX clade A
Candidatus_Nitrospira_kreftii_CP047423	Bacteria	Nitrospirota	Nitrospiria	Nitrospirales	Nitrospiraceae	Nitrospira	4125728	206	96.76	CMX clade A
Candidatus_Nitrospira_nitrosa_CZQA01	Bacteria	Nitrospirota	Nitrospiria	Nitrospirales	Nitrospiraceae	Nitrospira	4422398	222	97.18	CMX clade A
Nitrospira_inopinata_GCA_001458695	Bacteria	Nitrospirota	Nitrospiria	Nitrospirales	Nitrospiraceae	Nitrospira	3295117	164	42.25	CMX clade A
Candidatus_Nitrospira_nitrificans_GCA_001458775	Bacteria	Nitrospirota	Nitrospiria	Nitrospirales	Nitrospiraceae	Nitrospira	4117083	197	95.77	CMX clade A
Nitrospira_sp_GCA_018242685	Bacteria	Nitrospirota	Nitrospiria	Nitrospirales	Nitrospiraceae	Nitrospira	4206459	191	97.18	CMX clade A
Nitrospira_sp_GCA_018242765	Bacteria	Nitrospirota	Nitrospiria	Nitrospirales	Nitrospiraceae	Nitrospira	4684933	227	98.59	CMX clade A
Nitrospira_sp_SG_bin1_GCA_002083365	Bacteria	Nitrospirota	Nitrospiria	Nitrospirales	Nitrospiraceae	Nitrospira	4415371	207	91.55	CMX clade A
Nitrospira_sp_GCA_002331335	Bacteria	Nitrospirota	Nitrospiria	Nitrospirales	Nitrospiraceae	Nitrospira	3563798	175	100	CMX clade A
Nitrospira_sp_CG24B_GCA_002869845	Bacteria	Nitrospirota	Nitrospiria	Nitrospirales	Nitrospiraceae	Nitrospira	3136753	164	94.37	CMX clade A
Nitrospira_sp_CG24E_GCA_002869895	Bacteria	Nitrospirota	Nitrospiria	Nitrospirales	Nitrospiraceae	Nitrospira	3453425	210	92.96	CMX clade B
Nitrospira_sp_GCA_003152135	Bacteria	Nitrospirota	Nitrospiria	Nitrospirales	Nitrospiraceae	Nitrospira	4462745	360	94.37	CMX clade B
Nitrospira_sp_RSF9_GCA_005116745	Bacteria	Nitrospirota	Nitrospiria	Nitrospirales	Nitrospiraceae	Nitrospira	3864579	209	95.77	CMX clade A
Nitrospira_sp_RSF7_GCA_005116825	Bacteria	Nitrospirota	Nitrospiria	Nitrospirales	Nitrospiraceae	Nitrospira	2626242	131	94.37	CMX clade B
Nitrospira_sp_RSF3_GCA_005116835	Bacteria	Nitrospirota	Nitrospiria	Nitrospirales	Nitrospiraceae	Nitrospira	3939676	192	97.18	CMX clade B
Nitrospira_sp_RSF6_GCA_005116885	Bacteria	Nitrospirota	Nitrospiria	Nitrospirales	Nitrospiraceae	Nitrospira	3186592	170	98.59	CMX clade B
Nitrospira_sp_RSF5_GCA_005116895	Bacteria	Nitrospirota	Nitrospiria	Nitrospirales	Nitrospiraceae	Nitrospira	3305268	172	95.77	CMX clade A
Nitrospira_sp_RCA_GCA_005239465	Bacteria	Nitrospirota	Nitrospiria	Nitrospirales	Nitrospiraceae	Nitrospira	3299906	173	97.18	CMX clade B
Nitrospira_sp_RCB_GCA_005239475	Bacteria	Nitrospirota	Nitrospiria	Nitrospirales	Nitrospiraceae	Nitrospira	3557573	303	95.77	CMX clade B
Nitrospira_sp_GCA_011090425	Bacteria	Nitrospirota	Nitrospiria	Nitrospirales	Nitrospiraceae	Nitrospira	4699238	260	92.96	CMX clade A
Nitrospira_sp_GCA_015903955	Bacteria	Nitrospirota	Nitrospiria	Nitrospirales	Nitrospiraceae	Nitrospira	2765952	154	95.77	CMX clade A
Nitrospira_sp_GCA_016715825	Bacteria	Nitrospirota	Nitrospiria	Nitrospirales	Nitrospiraceae	Nitrospira	3855297	184	95.77	CMX clade A
Nitrospira_sp_GCA_016722055	Bacteria	Nitrospirota	Nitrospiria	Nitrospirales	Nitrospiraceae	Nitrospira	4769874	236	100	CMX clade A
Nitrospira_sp_GCA_016788465	Bacteria	Nitrospirota	Nitrospiria	Nitrospirales	Nitrospiraceae	Nitrospira	3716947	396	98.59	CMX clade A
Nitrospira_sp_GCA_016873455	Bacteria	Nitrospirota	Nitrospiria	Nitrospirales	Nitrospiraceae	Nitrospira	2726204	235	98.59	CMX clade A
Nitrosomonas_europaea_ATCC_19718_GCA_000009145	Bacteria	Proteobacteria	Gammaproteobacteria	Burkholderiales	Nitrosomonadaceae	Nitrosomonas	2812094	140	97.1	AOB
Nitrosomonas_oligotropha_strain_Nm45_QRBZ01	Bacteria	Proteobacteria	Gammaproteobacteria	Burkholderiales	Nitrosomonadaceae	Nitrosomonas	3119926	155	97.18	AOB
